# Supplementary material for: Photocatalytic doping of organic semiconductors
Source: Nature. 2024 May 15;630(8015):96–101. doi: 10.1038/s41586-024-07400-5 (PMC11153156; doi:10.1038/s41586-024-07400-5)
Supplement: Supplementary file 4 — Source Data Fig. 2 [file 41586_2024_7400_MOESM4_ESM.xlsx]

## Sheet: Figure 2b
		PBTTT (no PC, dark)	PBTTT (no PC, light)	PBTTT+Acr-Me+, dark	PBTTT+Acr-Me+, light
Axis	x	y	y	y	y
Parameter	Wavelength	Absorbance	Absorbance	Absorbance	Absorbance
Unit	nm
	2000	0.00620	0.00550	0.00674	0.21946
	1998	0.00597	0.00523	0.00683	0.21910
	1996	0.00631	0.00527	0.00715	0.21882
	1994	0.00615	0.00540	0.00709	0.21830
	1992	0.00616	0.00541	0.00692	0.21845
	1990	0.00612	0.00546	0.00697	0.21832
	1988	0.00616	0.00553	0.00691	0.21784
	1986	0.00645	0.00549	0.00700	0.21768
	1984	0.00625	0.00537	0.00699	0.21675
	1982	0.00611	0.00536	0.00715	0.21672
	1980	0.00631	0.00550	0.00701	0.21620
	1978	0.00623	0.00559	0.00697	0.21636
	1976	0.00659	0.00556	0.00725	0.21584
	1974	0.00631	0.00561	0.00713	0.21573
	1972	0.00651	0.00571	0.00708	0.21518
	1970	0.00650	0.00573	0.00704	0.21495
	1968	0.00633	0.00562	0.00705	0.21494
	1966	0.00654	0.00556	0.00745	0.21453
	1964	0.00652	0.00563	0.00739	0.21365
	1962	0.00641	0.00564	0.00711	0.21347
	1960	0.00658	0.00570	0.00704	0.21371
	1958	0.00658	0.00583	0.00716	0.21315
	1956	0.00635	0.00582	0.00724	0.21271
	1954	0.00652	0.00587	0.00738	0.21266
	1952	0.00685	0.00591	0.00759	0.21220
	1950	0.00677	0.00589	0.00748	0.21165
	1948	0.00668	0.00599	0.00726	0.21132
	1946	0.00703	0.00610	0.00737	0.21095
	1944	0.00699	0.00608	0.00766	0.21062
	1942	0.00693	0.00613	0.00782	0.21029
	1940	0.00708	0.00631	0.00772	0.21035
	1938	0.00717	0.00640	0.00768	0.20972
	1936	0.00698	0.00635	0.00764	0.20946
	1934	0.00709	0.00632	0.00793	0.20930
	1932	0.00735	0.00632	0.00794	0.20894
	1930	0.00711	0.00623	0.00786	0.20823
	1928	0.00686	0.00612	0.00776	0.20729
	1926	0.00691	0.00616	0.00771	0.20736
	1924	0.00690	0.00631	0.00761	0.20792
	1922	0.00719	0.00654	0.00761	0.20753
	1920	0.00767	0.00672	0.00777	0.20710
	1918	0.00768	0.00674	0.00799	0.20724
	1916	0.00745	0.00661	0.00795	0.20701
	1914	0.00706	0.00632	0.00771	0.20587
	1912	0.00723	0.00620	0.00759	0.20596
	1910	0.00743	0.00634	0.00783	0.20636
	1908	0.00723	0.00641	0.00774	0.20627
	1906	0.00687	0.00632	0.00765	0.20547
	1904	0.00660	0.00632	0.00769	0.20491
	1902	0.00689	0.00634	0.00792	0.20533
	1900	0.00702	0.00623	0.00785	0.20516
	1898	0.00718	0.00622	0.00777	0.20508
	1896	0.00740	0.00622	0.00787	0.20559
	1894	0.00711	0.00621	0.00791	0.20475
	1892	0.00723	0.00642	0.00783	0.20371
	1890	0.00733	0.00674	0.00783	0.20346
	1888	0.00734	0.00667	0.00790	0.20415
	1886	0.00754	0.00635	0.00797	0.20445
	1884	0.00740	0.00640	0.00786	0.20421
	1882	0.00727	0.00665	0.00782	0.20425
	1880	0.00726	0.00674	0.00781	0.20377
	1878	0.00712	0.00681	0.00765	0.20274
	1876	0.00716	0.00677	0.00773	0.20226
	1874	0.00763	0.00658	0.00810	0.20176
	1872	0.00804	0.00660	0.00829	0.20159
	1870	0.00822	0.00688	0.00835	0.20196
	1868	0.00781	0.00712	0.00829	0.20232
	1866	0.00764	0.00730	0.00833	0.20233
	1864	0.00751	0.00693	0.00815	0.20182
	1862	0.00750	0.00647	0.00798	0.20044
	1860	0.00755	0.00681	0.00788	0.19915
	1858	0.00793	0.00721	0.00814	0.19939
	1856	0.00795	0.00697	0.00835	0.20066
	1854	0.00753	0.00666	0.00809	0.20069
	1852	0.00733	0.00656	0.00798	0.20063
	1850	0.00737	0.00658	0.00814	0.19982
	1848	0.00737	0.00676	0.00820	0.19813
	1846	0.00751	0.00707	0.00857	0.19814
	1844	0.00764	0.00687	0.00843	0.19954
	1842	0.00770	0.00626	0.00833	0.19826
	1840	0.00748	0.00635	0.00819	0.19703
	1838	0.00750	0.00715	0.00811	0.19765
	1836	0.00764	0.00746	0.00835	0.19778
	1834	0.00797	0.00701	0.00853	0.19810
	1832	0.00773	0.00642	0.00839	0.19792
	1830	0.00719	0.00626	0.00826	0.19650
	1828	0.00728	0.00675	0.00833	0.19583
	1826	0.00785	0.00732	0.00829	0.19648
	1824	0.00801	0.00722	0.00835	0.19658
	1822	0.00776	0.00684	0.00844	0.19600
	1820	0.00773	0.00686	0.00865	0.19502
	1818	0.00784	0.00709	0.00868	0.19584
	1816	0.00790	0.00709	0.00855	0.19556
	1814	0.00789	0.00695	0.00853	0.19489
	1812	0.00783	0.00699	0.00861	0.19475
	1810	0.00782	0.00712	0.00872	0.19476
	1808	0.00786	0.00718	0.00858	0.19443
	1806	0.00784	0.00715	0.00849	0.19390
	1804	0.00782	0.00704	0.00857	0.19376
	1802	0.00791	0.00700	0.00861	0.19352
	1800	0.00794	0.00705	0.00860	0.19295
	1798	0.00797	0.00709	0.00866	0.19266
	1796	0.00794	0.00717	0.00871	0.19250
	1794	0.00792	0.00731	0.00862	0.19212
	1792	0.00789	0.00734	0.00870	0.19173
	1790	0.00807	0.00723	0.00880	0.19138
	1788	0.00814	0.00723	0.00878	0.19119
	1786	0.00817	0.00735	0.00890	0.19082
	1784	0.00831	0.00743	0.00895	0.19032
	1782	0.00844	0.00748	0.00900	0.19002
	1780	0.00833	0.00750	0.00898	0.18982
	1778	0.00805	0.00743	0.00883	0.18933
	1776	0.00801	0.00736	0.00883	0.18913
	1774	0.00809	0.00743	0.00890	0.18893
	1772	0.00819	0.00749	0.00898	0.18842
	1770	0.00840	0.00748	0.00911	0.18787
	1768	0.00849	0.00750	0.00915	0.18766
	1766	0.00842	0.00757	0.00913	0.18732
	1764	0.00841	0.00769	0.00910	0.18717
	1762	0.00836	0.00766	0.00908	0.18697
	1760	0.00843	0.00752	0.00922	0.18657
	1758	0.00843	0.00756	0.00929	0.18606
	1756	0.00826	0.00762	0.00918	0.18572
	1754	0.00838	0.00765	0.00919	0.18522
	1752	0.00842	0.00775	0.00929	0.18489
	1750	0.00843	0.00772	0.00928	0.18472
	1748	0.00851	0.00765	0.00925	0.18461
	1746	0.00865	0.00768	0.00930	0.18431
	1744	0.00863	0.00771	0.00929	0.18380
	1742	0.00854	0.00781	0.00924	0.18351
	1740	0.00848	0.00788	0.00926	0.18320
	1738	0.00847	0.00776	0.00935	0.18298
	1736	0.00858	0.00777	0.00954	0.18273
	1734	0.00870	0.00797	0.00962	0.18206
	1732	0.00872	0.00790	0.00961	0.18150
	1730	0.00876	0.00777	0.00961	0.18138
	1728	0.00868	0.00792	0.00947	0.18129
	1726	0.00864	0.00794	0.00937	0.18114
	1724	0.00868	0.00777	0.00942	0.18096
	1722	0.00867	0.00784	0.00951	0.18039
	1720	0.00863	0.00795	0.00960	0.18008
	1718	0.00869	0.00792	0.00977	0.17985
	1716	0.00864	0.00798	0.00973	0.17942
	1714	0.00868	0.00808	0.00968	0.17889
	1712	0.00887	0.00800	0.00974	0.17853
	1710	0.00888	0.00796	0.00970	0.17829
	1708	0.00887	0.00800	0.00977	0.17792
	1706	0.00888	0.00801	0.00972	0.17784
	1704	0.00878	0.00809	0.00953	0.17759
	1702	0.00880	0.00811	0.00959	0.17718
	1700	0.00905	0.00816	0.00988	0.17683
	1698	0.00900	0.00823	0.00985	0.17622
	1696	0.00886	0.00814	0.00981	0.17575
	1694	0.00887	0.00813	0.00980	0.17562
	1692	0.00898	0.00826	0.00985	0.17534
	1690	0.00910	0.00823	0.00991	0.17492
	1688	0.00913	0.00824	0.00992	0.17462
	1686	0.00908	0.00828	0.00997	0.17416
	1684	0.00901	0.00823	0.01002	0.17369
	1682	0.00903	0.00831	0.01009	0.17353
	1680	0.00909	0.00837	0.01000	0.17334
	1678	0.00908	0.00826	0.00994	0.17281
	1676	0.00909	0.00826	0.01008	0.17228
	1674	0.00908	0.00830	0.01017	0.17205
	1672	0.00917	0.00836	0.01018	0.17182
	1670	0.00932	0.00853	0.01026	0.17148
	1668	0.00940	0.00868	0.01026	0.17107
	1666	0.00937	0.00867	0.01022	0.17084
	1664	0.00937	0.00859	0.01028	0.17044
	1662	0.00938	0.00858	0.01037	0.16992
	1660	0.00940	0.00863	0.01042	0.16951
	1658	0.00952	0.00866	0.01053	0.16919
	1656	0.00953	0.00870	0.01053	0.16899
	1654	0.00945	0.00874	0.01049	0.16845
	1652	0.00946	0.00871	0.01057	0.16808
	1650	0.00952	0.00869	0.01054	0.16779
	1648	0.00957	0.00872	0.01048	0.16752
	1646	0.00952	0.00876	0.01048	0.16706
	1644	0.00950	0.00880	0.01048	0.16659
	1642	0.00950	0.00882	0.01040	0.16642
	1640	0.00959	0.00882	0.01038	0.16609
	1638	0.00956	0.00878	0.01050	0.16578
	1636	0.00963	0.00877	0.01057	0.16545
	1634	0.00972	0.00885	0.01067	0.16499
	1632	0.00968	0.00891	0.01071	0.16462
	1630	0.00960	0.00887	0.01055	0.16393
	1628	0.00974	0.00887	0.01062	0.16351
	1626	0.00980	0.00904	0.01067	0.16343
	1624	0.00969	0.00918	0.01072	0.16311
	1622	0.00978	0.00908	0.01086	0.16277
	1620	0.00983	0.00886	0.01091	0.16206
	1618	0.00976	0.00884	0.01091	0.16156
	1616	0.00988	0.00900	0.01100	0.16122
	1614	0.00997	0.00918	0.01101	0.16084
	1612	0.00987	0.00935	0.01103	0.16059
	1610	0.00982	0.00929	0.01099	0.16026
	1608	0.00994	0.00908	0.01105	0.16001
	1606	0.01004	0.00908	0.01106	0.15970
	1604	0.01012	0.00922	0.01117	0.15929
	1602	0.01007	0.00929	0.01115	0.15883
	1600	0.01006	0.00933	0.01110	0.15846
	1598	0.01009	0.00933	0.01114	0.15808
	1596	0.01005	0.00930	0.01118	0.15757
	1594	0.01012	0.00935	0.01120	0.15731
	1592	0.01012	0.00946	0.01123	0.15661
	1590	0.01017	0.00946	0.01131	0.15628
	1588	0.01023	0.00936	0.01123	0.15606
	1586	0.01032	0.00934	0.01136	0.15561
	1584	0.01029	0.00943	0.01128	0.15526
	1582	0.01021	0.00954	0.01124	0.15498
	1580	0.01015	0.00960	0.01127	0.15431
	1578	0.01027	0.00959	0.01138	0.15393
	1576	0.01035	0.00949	0.01137	0.15360
	1574	0.01034	0.00946	0.01138	0.15315
	1572	0.01036	0.00955	0.01145	0.15283
	1570	0.01039	0.00965	0.01152	0.15248
	1568	0.01056	0.00974	0.01156	0.15195
	1566	0.01062	0.00983	0.01152	0.15171
	1564	0.01057	0.00989	0.01161	0.15136
	1562	0.01054	0.00985	0.01182	0.15088
	1560	0.01067	0.00978	0.01174	0.15049
	1558	0.01067	0.00982	0.01165	0.14995
	1556	0.01067	0.00991	0.01179	0.14938
	1554	0.01053	0.00991	0.01179	0.14929
	1552	0.01059	0.00988	0.01174	0.14889
	1550	0.01071	0.00991	0.01190	0.14836
	1548	0.01088	0.01002	0.01201	0.14788
	1546	0.01092	0.01017	0.01197	0.14734
	1544	0.01098	0.01018	0.01205	0.14699
	1542	0.01077	0.01010	0.01180	0.14693
	1540	0.01088	0.01009	0.01186	0.14652
	1538	0.01103	0.01014	0.01210	0.14626
	1536	0.01097	0.01018	0.01217	0.14539
	1534	0.01109	0.01028	0.01217	0.14486
	1532	0.01113	0.01035	0.01230	0.14471
	1530	0.01094	0.01040	0.01225	0.14426
	1528	0.01101	0.01033	0.01225	0.14393
	1526	0.01111	0.01022	0.01232	0.14369
	1524	0.01124	0.01030	0.01229	0.14306
	1522	0.01117	0.01051	0.01214	0.14265
	1520	0.01137	0.01062	0.01245	0.14247
	1518	0.01135	0.01058	0.01249	0.14197
	1516	0.01134	0.01052	0.01248	0.14164
	1514	0.01127	0.01058	0.01241	0.14116
	1512	0.01132	0.01063	0.01252	0.14063
	1510	0.01140	0.01053	0.01261	0.14018
	1508	0.01144	0.01054	0.01268	0.13992
	1506	0.01159	0.01073	0.01271	0.13945
	1504	0.01140	0.01085	0.01265	0.13883
	1502	0.01144	0.01085	0.01260	0.13869
	1500	0.01152	0.01073	0.01265	0.13830
	1498	0.01166	0.01069	0.01279	0.13784
	1496	0.01162	0.01079	0.01288	0.13721
	1494	0.01174	0.01096	0.01294	0.13665
	1492	0.01176	0.01112	0.01281	0.13633
	1490	0.01162	0.01107	0.01288	0.13620
	1488	0.01182	0.01097	0.01306	0.13582
	1486	0.01193	0.01105	0.01296	0.13548
	1484	0.01206	0.01122	0.01309	0.13504
	1482	0.01197	0.01129	0.01312	0.13451
	1480	0.01206	0.01136	0.01323	0.13415
	1478	0.01211	0.01139	0.01326	0.13371
	1476	0.01209	0.01135	0.01302	0.13330
	1474	0.01213	0.01128	0.01331	0.13282
	1472	0.01215	0.01124	0.01331	0.13203
	1470	0.01212	0.01137	0.01342	0.13169
	1468	0.01223	0.01158	0.01348	0.13141
	1466	0.01245	0.01171	0.01351	0.13094
	1464	0.01240	0.01171	0.01336	0.13093
	1462	0.01239	0.01171	0.01342	0.13072
	1460	0.01252	0.01168	0.01352	0.12989
	1458	0.01235	0.01167	0.01354	0.12952
	1456	0.01259	0.01165	0.01380	0.12926
	1454	0.01254	0.01164	0.01365	0.12860
	1452	0.01240	0.01173	0.01373	0.12795
	1450	0.01258	0.01190	0.01366	0.12762
	1448	0.01285	0.01201	0.01376	0.12738
	1446	0.01262	0.01200	0.01377	0.12684
	1444	0.01267	0.01196	0.01376	0.12654
	1442	0.01270	0.01206	0.01385	0.12621
	1440	0.01289	0.01209	0.01407	0.12586
	1438	0.01291	0.01206	0.01426	0.12516
	1436	0.01298	0.01205	0.01426	0.12482
	1434	0.01295	0.01211	0.01402	0.12450
	1432	0.01301	0.01222	0.01405	0.12406
	1430	0.01283	0.01233	0.01404	0.12378
	1428	0.01298	0.01240	0.01408	0.12331
	1426	0.01317	0.01246	0.01427	0.12281
	1424	0.01336	0.01243	0.01436	0.12239
	1422	0.01318	0.01248	0.01430	0.12184
	1420	0.01331	0.01253	0.01437	0.12152
	1418	0.01338	0.01244	0.01447	0.12100
	1416	0.01334	0.01251	0.01445	0.12089
	1414	0.01347	0.01273	0.01432	0.12041
	1412	0.01350	0.01288	0.01466	0.11998
	1410	0.01345	0.01287	0.01477	0.11932
	1408	0.01352	0.01270	0.01464	0.11885
	1406	0.01356	0.01274	0.01466	0.11838
	1404	0.01362	0.01294	0.01496	0.11780
	1402	0.01383	0.01303	0.01486	0.11815
	1400	0.01375	0.01307	0.01488	0.11679
	1398	0.01394	0.01309	0.01507	0.11757
	1396	0.01376	0.01296	0.01472	0.11620
	1394	0.01376	0.01303	0.01512	0.11574
	1392	0.01399	0.01336	0.01514	0.11562
	1390	0.01410	0.01342	0.01510	0.11595
	1388	0.01417	0.01332	0.01523	0.11473
	1386	0.01417	0.01337	0.01534	0.11421
	1384	0.01425	0.01350	0.01533	0.11369
	1382	0.01423	0.01366	0.01518	0.11300
	1380	0.01455	0.01384	0.01521	0.11402
	1378	0.01453	0.01372	0.01552	0.11360
	1376	0.01456	0.01352	0.01553	0.11254
	1374	0.01451	0.01367	0.01539	0.11160
	1372	0.01444	0.01400	0.01535	0.11129
	1370	0.01464	0.01411	0.01535	0.11110
	1368	0.01468	0.01391	0.01546	0.11087
	1366	0.01488	0.01374	0.01589	0.11082
	1364	0.01461	0.01385	0.01558	0.11000
	1362	0.01469	0.01405	0.01561	0.10916
	1360	0.01493	0.01422	0.01605	0.10921
	1358	0.01489	0.01436	0.01601	0.10900
	1356	0.01502	0.01425	0.01583	0.10847
	1354	0.01492	0.01405	0.01572	0.10787
	1352	0.01486	0.01408	0.01596	0.10759
	1350	0.01489	0.01424	0.01598	0.10768
	1348	0.01501	0.01429	0.01598	0.10720
	1346	0.01523	0.01435	0.01603	0.10693
	1344	0.01521	0.01455	0.01622	0.10660
	1342	0.01520	0.01462	0.01610	0.10602
	1340	0.01535	0.01454	0.01625	0.10565
	1338	0.01539	0.01454	0.01644	0.10527
	1336	0.01544	0.01461	0.01643	0.10505
	1334	0.01540	0.01468	0.01640	0.10486
	1332	0.01554	0.01478	0.01662	0.10423
	1330	0.01552	0.01489	0.01649	0.10386
	1328	0.01555	0.01497	0.01660	0.10367
	1326	0.01568	0.01501	0.01652	0.10315
	1324	0.01576	0.01500	0.01661	0.10252
	1322	0.01586	0.01502	0.01678	0.10207
	1320	0.01595	0.01514	0.01680	0.10218
	1318	0.01608	0.01528	0.01700	0.10179
	1316	0.01599	0.01526	0.01696	0.10144
	1314	0.01600	0.01519	0.01698	0.10120
	1312	0.01598	0.01527	0.01699	0.10093
	1310	0.01612	0.01542	0.01715	0.10066
	1308	0.01619	0.01548	0.01720	0.10015
	1306	0.01612	0.01548	0.01718	0.09968
	1304	0.01623	0.01556	0.01719	0.09937
	1302	0.01629	0.01568	0.01728	0.09880
	1300	0.01642	0.01578	0.01735	0.09860
	1298	0.01659	0.01575	0.01752	0.09838
	1296	0.01670	0.01565	0.01756	0.09793
	1294	0.01658	0.01569	0.01752	0.09763
	1292	0.01653	0.01587	0.01755	0.09735
	1290	0.01650	0.01599	0.01771	0.09709
	1288	0.01671	0.01600	0.01780	0.09686
	1286	0.01673	0.01604	0.01780	0.09643
	1284	0.01679	0.01608	0.01786	0.09605
	1282	0.01684	0.01611	0.01783	0.09564
	1280	0.01697	0.01622	0.01790	0.09516
	1278	0.01699	0.01634	0.01790	0.09509
	1276	0.01710	0.01643	0.01791	0.09471
	1274	0.01721	0.01648	0.01806	0.09453
	1272	0.01731	0.01641	0.01831	0.09416
	1270	0.01726	0.01634	0.01831	0.09364
	1268	0.01737	0.01645	0.01848	0.09354
	1266	0.01732	0.01665	0.01844	0.09341
	1264	0.01722	0.01676	0.01849	0.09309
	1262	0.01717	0.01677	0.01847	0.09260
	1260	0.01731	0.01675	0.01857	0.09240
	1258	0.01758	0.01673	0.01870	0.09219
	1256	0.01777	0.01680	0.01885	0.09186
	1254	0.01780	0.01698	0.01883	0.09161
	1252	0.01782	0.01716	0.01890	0.09144
	1250	0.01789	0.01718	0.01901	0.09107
	1248	0.01794	0.01714	0.01903	0.09087
	1246	0.01810	0.01730	0.01920	0.09060
	1244	0.01807	0.01746	0.01915	0.09022
	1242	0.01807	0.01743	0.01918	0.08991
	1240	0.01813	0.01746	0.01926	0.08971
	1238	0.01827	0.01758	0.01935	0.08960
	1236	0.01836	0.01761	0.01933	0.08926
	1234	0.01850	0.01770	0.01940	0.08898
	1232	0.01848	0.01778	0.01944	0.08864
	1230	0.01856	0.01778	0.01965	0.08841
	1228	0.01857	0.01787	0.01961	0.08831
	1226	0.01860	0.01795	0.01972	0.08822
	1224	0.01869	0.01799	0.01989	0.08794
	1222	0.01876	0.01805	0.01991	0.08779
	1220	0.01878	0.01809	0.01995	0.08745
	1218	0.01885	0.01813	0.02005	0.08722
	1216	0.01899	0.01820	0.02018	0.08704
	1214	0.01904	0.01832	0.02022	0.08687
	1212	0.01906	0.01842	0.02016	0.08661
	1210	0.01912	0.01845	0.02028	0.08636
	1208	0.01927	0.01852	0.02038	0.08627
	1206	0.01939	0.01861	0.02047	0.08618
	1204	0.01934	0.01864	0.02051	0.08592
	1202	0.01933	0.01865	0.02050	0.08568
	1200	0.01944	0.01870	0.02064	0.08535
	1198	0.01951	0.01880	0.02084	0.08522
	1196	0.01950	0.01892	0.02085	0.08516
	1194	0.01966	0.01895	0.02102	0.08488
	1192	0.01980	0.01898	0.02102	0.08474
	1190	0.01991	0.01912	0.02107	0.08469
	1188	0.01992	0.01925	0.02103	0.08473
	1186	0.01998	0.01929	0.02119	0.08461
	1184	0.02000	0.01940	0.02133	0.08436
	1182	0.02012	0.01949	0.02146	0.08432
	1180	0.02027	0.01949	0.02159	0.08423
	1178	0.02030	0.01948	0.02156	0.08404
	1176	0.02026	0.01955	0.02164	0.08376
	1174	0.02041	0.01974	0.02175	0.08368
	1172	0.02055	0.01990	0.02177	0.08372
	1170	0.02063	0.01996	0.02186	0.08382
	1168	0.02068	0.02001	0.02194	0.08393
	1166	0.02075	0.02000	0.02200	0.08396
	1164	0.02079	0.02001	0.02206	0.08371
	1162	0.02088	0.02013	0.02223	0.08365
	1160	0.02097	0.02026	0.02233	0.08361
	1158	0.02104	0.02041	0.02237	0.08341
	1156	0.02105	0.02055	0.02248	0.08343
	1154	0.02115	0.02056	0.02256	0.08344
	1152	0.02139	0.02058	0.02271	0.08364
	1150	0.02159	0.02070	0.02289	0.08390
	1148	0.02159	0.02077	0.02291	0.08381
	1146	0.02153	0.02078	0.02286	0.08372
	1144	0.02159	0.02087	0.02296	0.08376
	1142	0.02172	0.02108	0.02311	0.08391
	1140	0.02175	0.02125	0.02318	0.08404
	1138	0.02186	0.02132	0.02324	0.08412
	1136	0.02189	0.02128	0.02328	0.08410
	1134	0.02191	0.02129	0.02344	0.08436
	1132	0.02218	0.02145	0.02368	0.08475
	1130	0.02244	0.02152	0.02377	0.08480
	1128	0.02253	0.02154	0.02388	0.08493
	1126	0.02246	0.02169	0.02398	0.08509
	1124	0.02250	0.02187	0.02405	0.08524
	1122	0.02243	0.02198	0.02405	0.08548
	1120	0.02252	0.02200	0.02412	0.08578
	1118	0.02274	0.02203	0.02423	0.08607
	1116	0.02278	0.02212	0.02432	0.08628
	1114	0.02298	0.02225	0.02454	0.08649
	1112	0.02306	0.02238	0.02466	0.08683
	1110	0.02318	0.02248	0.02472	0.08721
	1108	0.02331	0.02254	0.02483	0.08754
	1106	0.02329	0.02257	0.02490	0.08797
	1104	0.02338	0.02259	0.02493	0.08844
	1102	0.02344	0.02275	0.02505	0.08884
	1100	0.02356	0.02308	0.02515	0.08924
	1098	0.02383	0.02329	0.02531	0.08963
	1096	0.02386	0.02321	0.02542	0.09003
	1094	0.02386	0.02305	0.02549	0.09051
	1092	0.02393	0.02314	0.02560	0.09099
	1090	0.02405	0.02340	0.02567	0.09153
	1088	0.02424	0.02362	0.02584	0.09203
	1086	0.02435	0.02375	0.02600	0.09257
	1084	0.02446	0.02374	0.02608	0.09331
	1082	0.02454	0.02376	0.02614	0.09405
	1080	0.02465	0.02398	0.02635	0.09456
	1078	0.02475	0.02415	0.02647	0.09500
	1076	0.02483	0.02418	0.02649	0.09560
	1074	0.02493	0.02426	0.02665	0.09630
	1072	0.02511	0.02442	0.02684	0.09721
	1070	0.02528	0.02462	0.02682	0.09800
	1068	0.02538	0.02476	0.02693	0.09877
	1066	0.02539	0.02472	0.02717	0.09968
	1064	0.02554	0.02472	0.02731	0.10044
	1062	0.02575	0.02490	0.02742	0.10120
	1060	0.02584	0.02515	0.02739	0.10206
	1058	0.02582	0.02538	0.02744	0.10300
	1056	0.02589	0.02544	0.02755	0.10395
	1054	0.02601	0.02539	0.02771	0.10486
	1052	0.02624	0.02549	0.02790	0.10589
	1050	0.02637	0.02563	0.02805	0.10687
	1048	0.02649	0.02571	0.02819	0.10772
	1046	0.02664	0.02595	0.02837	0.10885
	1044	0.02673	0.02619	0.02845	0.10994
	1042	0.02685	0.02624	0.02850	0.11122
	1040	0.02688	0.02629	0.02871	0.11234
	1038	0.02697	0.02640	0.02880	0.11324
	1036	0.02737	0.02651	0.02900	0.11431
	1034	0.02754	0.02672	0.02926	0.11554
	1032	0.02760	0.02698	0.02938	0.11694
	1030	0.02754	0.02706	0.02937	0.11815
	1028	0.02764	0.02709	0.02953	0.11940
	1026	0.02796	0.02722	0.02970	0.12066
	1024	0.02817	0.02737	0.02993	0.12198
	1022	0.02816	0.02746	0.02993	0.12340
	1020	0.02804	0.02752	0.02984	0.12478
	1018	0.02819	0.02770	0.03005	0.12603
	1016	0.02853	0.02794	0.03038	0.12735
	1014	0.02872	0.02804	0.03054	0.12857
	1012	0.02876	0.02807	0.03056	0.12995
	1010	0.02890	0.02813	0.03076	0.13168
	1008	0.02907	0.02830	0.03096	0.13338
	1006	0.02923	0.02858	0.03116	0.13492
	1004	0.02939	0.02886	0.03131	0.13617
	1002	0.02943	0.02893	0.03145	0.13754
	1000	0.02967	0.02897	0.03159	0.13897
	998	0.02986	0.02920	0.03173	0.14053
	996	0.02990	0.02936	0.03177	0.14196
	994	0.03013	0.02943	0.03191	0.14346
	992	0.03031	0.02960	0.03223	0.14510
	990	0.03048	0.02977	0.03245	0.14693
	988	0.03062	0.03000	0.03251	0.14852
	986	0.03065	0.03018	0.03256	0.14984
	984	0.03082	0.03024	0.03268	0.15143
	982	0.03104	0.03037	0.03293	0.15304
	980	0.03126	0.03058	0.03319	0.15474
	978	0.03152	0.03076	0.03341	0.15644
	976	0.03167	0.03099	0.03353	0.15790
	974	0.03168	0.03118	0.03364	0.15948
	972	0.03180	0.03131	0.03376	0.16117
	970	0.03209	0.03141	0.03389	0.16313
	968	0.03223	0.03152	0.03415	0.16453
	966	0.03232	0.03166	0.03428	0.16595
	964	0.03245	0.03184	0.03440	0.16748
	962	0.03263	0.03204	0.03466	0.16902
	960	0.03291	0.03231	0.03487	0.17067
	958	0.03313	0.03251	0.03499	0.17243
	956	0.03319	0.03260	0.03515	0.17407
	954	0.03324	0.03274	0.03525	0.17550
	952	0.03353	0.03295	0.03564	0.17680
	950	0.03399	0.03318	0.03598	0.17825
	948	0.03404	0.03346	0.03603	0.17980
	946	0.03422	0.03366	0.03611	0.18159
	944	0.03440	0.03380	0.03623	0.18305
	942	0.03466	0.03396	0.03656	0.18455
	940	0.03478	0.03413	0.03682	0.18570
	938	0.03491	0.03431	0.03702	0.18708
	936	0.03510	0.03452	0.03720	0.18892
	934	0.03529	0.03482	0.03730	0.19017
	932	0.03553	0.03511	0.03759	0.19102
	930	0.03576	0.03528	0.03775	0.19248
	928	0.03615	0.03534	0.03806	0.19380
	926	0.03631	0.03547	0.03815	0.19519
	924	0.03647	0.03575	0.03838	0.19652
	922	0.03660	0.03609	0.03860	0.19799
	920	0.03680	0.03637	0.03872	0.19923
	918	0.03709	0.03663	0.03897	0.20014
	916	0.03745	0.03686	0.03921	0.20105
	914	0.03767	0.03702	0.03961	0.20189
	912	0.03794	0.03725	0.03983	0.20301
	910	0.03803	0.03750	0.03997	0.20382
	908	0.03821	0.03781	0.04019	0.20505
	906	0.03867	0.03813	0.04063	0.20623
	904	0.03897	0.03841	0.04092	0.20709
	902	0.03951	0.03868	0.04144	0.20788
	900	0.03952	0.03888	0.04141	0.20851
	898	0.03984	0.03910	0.04160	0.20932
	896	0.03988	0.03943	0.04173	0.20991
	894	0.04046	0.03978	0.04209	0.21020
	892	0.04022	0.04012	0.04219	0.21107
	890	0.04088	0.04049	0.04283	0.21197
	888	0.04133	0.04077	0.04332	0.21265
	886	0.04174	0.04107	0.04368	0.21263
	884	0.04219	0.04153	0.04406	0.21324
	882	0.04258	0.04199	0.04449	0.21348
	880	0.04279	0.04232	0.04465	0.21407
	878	0.04338	0.04255	0.04519	0.21402
	876	0.04387	0.04299	0.04556	0.21445
	874	0.04402	0.04348	0.04590	0.21444
	872	0.04443	0.04395	0.04620	0.21455
	870	0.04401	0.04443	0.04564	0.21485
	868	0.04459	0.04495	0.04647	0.21497
	866	0.04615	0.04544	0.04794	0.21519
	864	0.04687	0.04579	0.04884	0.21537
	862	0.04704	0.04566	0.04881	0.21576
	860	0.04719	0.04571	0.05017	0.21587
	858	0.04743	0.04676	0.05078	0.21575
	856	0.04766	0.04760	0.05088	0.21580
	854	0.04807	0.04774	0.05145	0.21594
	852	0.04774	0.04812	0.05132	0.21588
	850	0.04812	0.04820	0.05192	0.21583
	848	0.04850	0.04790	0.05174	0.21601
	846	0.04899	0.04842	0.05226	0.21565
	844	0.04958	0.04885	0.05305	0.21589
	842	0.05007	0.04877	0.05341	0.21566
	840	0.05008	0.04942	0.05325	0.21575
	838	0.05039	0.05023	0.05392	0.21566
	836	0.05085	0.05061	0.05385	0.21561
	834	0.05093	0.05080	0.05423	0.21511
	832	0.05156	0.05084	0.05468	0.21524
	830	0.05214	0.05119	0.05524	0.21476
	828	0.05232	0.05202	0.05529	0.21474
	826	0.05258	0.05247	0.05568	0.21448
	824	0.05264	0.05244	0.05593	0.21379
	822	0.05331	0.05240	0.05649	0.21364
	820	0.05341	0.05262	0.05695	0.21333
	818	0.05388	0.05333	0.05716	0.21291
	816	0.05426	0.05419	0.05745	0.21280
	814	0.05458	0.05452	0.05780	0.21221
	812	0.05530	0.05461	0.05887	0.21168
	810	0.05575	0.05493	0.05878	0.21152
	808	0.05567	0.05545	0.05930	0.21137
	806	0.05646	0.05592	0.05992	0.21117
	804	0.05685	0.05639	0.06003	0.21045
	802	0.05736	0.05670	0.06047	0.21021
	800	0.05760	0.05704	0.06128	0.21003
	798	0.05769	0.05745	0.06181	0.20990
	796	0.05802	0.05774	0.06226	0.20937
	794	0.05866	0.05811	0.06240	0.20904
	792	0.05905	0.05886	0.06298	0.20835
	790	0.05967	0.05940	0.06330	0.20805
	788	0.06003	0.05972	0.06371	0.20768
	786	0.06063	0.06015	0.06416	0.20669
	784	0.06093	0.06074	0.06471	0.20637
	782	0.06217	0.06128	0.06541	0.20561
	780	0.06279	0.06190	0.06619	0.20572
	778	0.06292	0.06276	0.06656	0.20484
	776	0.06360	0.06354	0.06677	0.20432
	774	0.06409	0.06395	0.06744	0.20411
	772	0.06452	0.06411	0.06806	0.20316
	770	0.06536	0.06429	0.06881	0.20271
	768	0.06581	0.06493	0.06948	0.20208
	766	0.06591	0.06588	0.06989	0.20123
	764	0.06673	0.06670	0.07031	0.20086
	762	0.06713	0.06711	0.07090	0.20026
	760	0.06757	0.06759	0.07142	0.19940
	758	0.06869	0.06839	0.07231	0.19858
	756	0.06940	0.06908	0.07309	0.19801
	754	0.07024	0.06965	0.07389	0.19772
	752	0.07079	0.07045	0.07429	0.19661
	750	0.07192	0.07124	0.07509	0.19615
	748	0.07230	0.07184	0.07599	0.19510
	746	0.07294	0.07262	0.07659	0.19446
	744	0.07351	0.07356	0.07703	0.19400
	742	0.07442	0.07438	0.07824	0.19316
	740	0.07529	0.07520	0.07910	0.19257
	738	0.07623	0.07588	0.07984	0.19183
	736	0.07674	0.07645	0.08028	0.19081
	734	0.07776	0.07725	0.08133	0.18975
	732	0.07867	0.07828	0.08224	0.18935
	730	0.07954	0.07923	0.08313	0.18852
	728	0.08043	0.08022	0.08398	0.18798
	726	0.08117	0.08112	0.08497	0.18695
	724	0.08213	0.08197	0.08577	0.18634
	722	0.08340	0.08290	0.08699	0.18520
	720	0.08447	0.08402	0.08802	0.18447
	718	0.08566	0.08511	0.08926	0.18390
	716	0.08641	0.08623	0.09004	0.18306
	714	0.08776	0.08743	0.09104	0.18214
	712	0.08898	0.08858	0.09258	0.18164
	710	0.09028	0.08963	0.09386	0.18085
	708	0.09101	0.09057	0.09506	0.17994
	706	0.09251	0.09176	0.09631	0.17928
	704	0.09385	0.09331	0.09763	0.17827
	702	0.09559	0.09476	0.09922	0.17760
	700	0.09677	0.09608	0.10034	0.17667
	698	0.09817	0.09742	0.10162	0.17571
	696	0.09997	0.09906	0.10355	0.17497
	694	0.10178	0.10106	0.10546	0.17433
	692	0.10316	0.10298	0.10698	0.17338
	690	0.10530	0.10472	0.10884	0.17279
	688	0.10748	0.10668	0.11076	0.17204
	686	0.10936	0.10917	0.11295	0.17093
	684	0.11124	0.11196	0.11476	0.17025
	682	0.11367	0.11445	0.11723	0.16914
	680	0.11610	0.11673	0.11957	0.16864
	678	0.11896	0.11935	0.12208	0.16775
	676	0.12153	0.12246	0.12518	0.16679
	674	0.12455	0.12560	0.12805	0.16615
	672	0.12770	0.12883	0.13107	0.16537
	670	0.13128	0.13231	0.13488	0.16456
	668	0.13528	0.13581	0.13852	0.16382
	666	0.13895	0.13944	0.14242	0.16315
	664	0.14285	0.14360	0.14619	0.16256
	662	0.14735	0.14813	0.15061	0.16186
	660	0.15195	0.15296	0.15539	0.16150
	658	0.15729	0.15801	0.16077	0.16058
	656	0.16287	0.16322	0.16643	0.16015
	654	0.16864	0.16884	0.17183	0.15934
	652	0.17477	0.17504	0.17804	0.15871
	650	0.18095	0.18151	0.18433	0.15833
	648	0.18795	0.18824	0.19161	0.15760
	646	0.19569	0.19550	0.19940	0.15712
	644	0.20353	0.20326	0.20718	0.15641
	642	0.21152	0.21137	0.21530	0.15584
	640	0.22042	0.22022	0.22418	0.15561
	638	0.22967	0.22979	0.23360	0.15475
	636	0.23955	0.23993	0.24403	0.15421
	634	0.25053	0.25087	0.25524	0.15361
	632	0.26197	0.26250	0.26689	0.15365
	630	0.27400	0.27481	0.27885	0.15309
	628	0.28683	0.28795	0.29171	0.15262
	626	0.30028	0.30176	0.30529	0.15238
	624	0.31445	0.31616	0.32007	0.15219
	622	0.32933	0.33126	0.33520	0.15186
	620	0.34458	0.34690	0.35042	0.15141
	618	0.36000	0.36260	0.36622	0.15155
	616	0.37598	0.37831	0.38211	0.15125
	614	0.39171	0.39402	0.39786	0.15073
	612	0.40725	0.40942	0.41336	0.15033
	610	0.42214	0.42419	0.42794	0.15032
	608	0.43606	0.43804	0.44186	0.15038
	606	0.44911	0.45090	0.45472	0.15044
	604	0.46107	0.46279	0.46654	0.15045
	602	0.47165	0.47358	0.47711	0.15038
	600	0.48086	0.48317	0.48622	0.15036
	598	0.48905	0.49155	0.49402	0.15035
	596	0.49654	0.49875	0.50122	0.15041
	594	0.50283	0.50502	0.50761	0.15043
	592	0.50815	0.51068	0.51301	0.15044
	590	0.51317	0.51594	0.51809	0.15056
	588	0.51770	0.52068	0.52257	0.15065
	586	0.52168	0.52493	0.52653	0.15115
	584	0.52588	0.52925	0.53079	0.15136
	582	0.53034	0.53383	0.53518	0.15158
	580	0.53521	0.53856	0.54009	0.15178
	578	0.54027	0.54347	0.54515	0.15182
	576	0.54568	0.54856	0.55047	0.15223
	574	0.55104	0.55393	0.55600	0.15246
	572	0.55647	0.55966	0.56149	0.15272
	570	0.56193	0.56544	0.56692	0.15301
	568	0.56757	0.57108	0.57247	0.15336
	566	0.57302	0.57634	0.57813	0.15351
	564	0.57813	0.58120	0.58338	0.15350
	562	0.58256	0.58571	0.58774	0.15352
	560	0.58596	0.58921	0.59137	0.15371
	558	0.58888	0.59222	0.59428	0.15392
	556	0.59099	0.59434	0.59618	0.15402
	554	0.59200	0.59532	0.59691	0.15411
	552	0.59171	0.59496	0.59678	0.15404
	550	0.59044	0.59377	0.59556	0.15432
	548	0.58832	0.59143	0.59360	0.15451
	546	0.58521	0.58850	0.59083	0.15423
	544	0.58132	0.58462	0.58698	0.15387
	542	0.57708	0.58031	0.58282	0.15388
	540	0.57263	0.57571	0.57825	0.15406
	538	0.56736	0.57077	0.57295	0.15407
	536	0.56156	0.56533	0.56757	0.15388
	534	0.55587	0.55956	0.56205	0.15364
	532	0.55031	0.55355	0.55639	0.15362
	530	0.54458	0.54748	0.55076	0.15326
	528	0.53879	0.54175	0.54498	0.15313
	526	0.53289	0.53604	0.53923	0.15280
	524	0.52694	0.52981	0.53341	0.15246
	522	0.52099	0.52359	0.52730	0.15209
	520	0.51469	0.51741	0.52113	0.15158
	518	0.50789	0.51086	0.51470	0.15089
	516	0.50084	0.50369	0.50786	0.15028
	514	0.49363	0.49616	0.50062	0.14964
	512	0.48612	0.48853	0.49301	0.14885
	510	0.47830	0.48073	0.48522	0.14829
	508	0.47015	0.47241	0.47707	0.14774
	506	0.46164	0.46355	0.46869	0.14699
	504	0.45266	0.45448	0.45995	0.14608
	502	0.44321	0.44529	0.45064	0.14528
	500	0.43361	0.43581	0.44142	0.14445
	498	0.42392	0.42584	0.43206	0.14314
	496	0.41411	0.41561	0.42246	0.14189
	494	0.40420	0.40564	0.41282	0.14106
	492	0.39430	0.39588	0.40300	0.14014
	490	0.38411	0.38595	0.39327	0.13901
	488	0.37410	0.37613	0.38385	0.13772
	486	0.36414	0.36659	0.37433	0.13654
	484	0.35412	0.35729	0.36476	0.13552
	482	0.34495	0.34789	0.35548	0.13441
	480	0.33627	0.33806	0.34674	0.13383
	478	0.32717	0.32810	0.33759	0.13281
	476	0.31810	0.31855	0.32850	0.13143
	474	0.30889	0.30951	0.31968	0.13027
	472	0.29987	0.30094	0.31069	0.12886
	470	0.29139	0.29254	0.30187	0.12749
	468	0.28272	0.28397	0.29315	0.12619
	466	0.27409	0.27526	0.28457	0.12475
	464	0.26561	0.26658	0.27613	0.12355
	462	0.25742	0.25820	0.26791	0.12231
	460	0.24933	0.25023	0.25993	0.12092
	458	0.24153	0.24252	0.25218	0.11952
	456	0.23380	0.23495	0.24439	0.11796
	454	0.22650	0.22741	0.23710	0.11677
	452	0.21960	0.21997	0.23022	0.11577
	450	0.21279	0.21308	0.22344	0.11424
	448	0.20623	0.20661	0.21700	0.11277
	446	0.19959	0.20025	0.21073	0.11123
	444	0.19317	0.19412	0.20458	0.10985
	442	0.18753	0.18814	0.19860	0.10851
	440	0.18188	0.18215	0.19296	0.10705
	438	0.17616	0.17650	0.18737	0.10560
	436	0.17109	0.17139	0.18226	0.10416
	434	0.16602	0.16653	0.17739	0.10293
	432	0.16121	0.16169	0.17270	0.10154
	430	0.15669	0.15701	0.16811	0.10004
	428	0.15233	0.15266	0.16378	0.09869
	426	0.14823	0.14857	0.15971	0.09747
	424	0.14467	0.14464	0.15602	0.09596
	422	0.14104	0.14078	0.15219	0.09457
	420	0.13721	0.13719	0.14846	0.09351
	418	0.13375	0.13392	0.14503	0.09228
	416	0.13047	0.13066	0.14166	0.09111
	414	0.12720	0.12721	0.13832	0.08958
	412	0.12409	0.12402	0.13510	0.08827
	410	0.12121	0.12120	0.13216	0.08729
	408	0.11832	0.11849	0.12938	0.08600
	406	0.11594	0.11576	0.12688	0.08462
	404	0.11300	0.11310	0.12421	0.08338
	402	0.11076	0.11068	0.12176	0.08218
	400	0.10857	0.10840	0.11956	0.08093

## Sheet: Figure 2c
		PBTTT undoped (no PC, light)	PBTTT+Acr-Me+, Dark	PBTTT+Acr-Me+, light
Axis	x	y	y	y
Parameter	Binding energy	Intensity	Intensity	Intensity
Unit	eV	arb. units	arb. units	arb. units
	800	0.06141	0.08809	0.10564
	799.5	0.06054	0.07919	0.09361
	799	0.06185	0.07842	0.09972
	798.5	0.06342	0.07873	0.11246
	798	0.06393	0.07533	0.10696
	797.5	0.07035	0.09050	0.10318
	797	0.05902	0.07960	0.10640
	796.5	0.06495	0.08107	0.09959
	796	0.06672	0.07976	0.10505
	795.5	0.05737	0.07804	0.10247
	795	0.06740	0.06475	0.10955
	794.5	0.06708	0.07848	0.10119
	794	0.07195	0.07868	0.10134
	793.5	0.07188	0.08005	0.10630
	793	0.06460	0.08132	0.11177
	792.5	0.06570	0.07533	0.10750
	792	0.06361	0.07608	0.11351
	791.5	0.06772	0.08113	0.10720
	791	0.06361	0.08198	0.10520
	790.5	0.07854	0.08394	0.11107
	790	0.06972	0.07411	0.10758
	789.5	0.06870	0.08202	0.11185
	789	0.06952	0.08075	0.10976
	788.5	0.06349	0.08762	0.11285
	788	0.06822	0.07349	0.10838
	787.5	0.06091	0.07953	0.11429
	787	0.07478	0.08230	0.10860
	786.5	0.05983	0.07339	0.10693
	786	0.06846	0.07331	0.10516
	785.5	0.07072	0.06871	0.10391
	785	0.06326	0.09158	0.09794
	784.5	0.06853	0.08479	0.10720
	784	0.06189	0.07131	0.11223
	783.5	0.06487	0.07564	0.11613
	783	0.06903	0.08414	0.10835
	782.5	0.07118	0.07603	0.11032
	782	0.06249	0.06779	0.11314
	781.5	0.06893	0.08001	0.11989
	781	0.06967	0.06591	0.12333
	780.5	0.06244	0.07888	0.10597
	780	0.07211	0.07948	0.10736
	779.5	0.06149	0.07573	0.10986
	779	0.06518	0.08873	0.10802
	778.5	0.07224	0.07656	0.10674
	778	0.07690	0.07162	0.10997
	777.5	0.06322	0.07599	0.11060
	777	0.05811	0.08364	0.11300
	776.5	0.07418	0.07269	0.11541
	776	0.06452	0.07035	0.11409
	775.5	0.06582	0.08309	0.10947
	775	0.06162	0.08506	0.10818
	774.5	0.06078	0.07485	0.10734
	774	0.06283	0.08639	0.10458
	773.5	0.06453	0.09314	0.10920
	773	0.07193	0.07795	0.11514
	772.5	0.06596	0.07430	0.10887
	772	0.06919	0.06778	0.11675
	771.5	0.07576	0.08828	0.10870
	771	0.06732	0.08540	0.10246
	770.5	0.06544	0.07327	0.10306
	770	0.07116	0.06748	0.11541
	769.5	0.06400	0.08463	0.10977
	769	0.06875	0.08473	0.10698
	768.5	0.06721	0.07883	0.11706
	768	0.06886	0.07572	0.11168
	767.5	0.06574	0.07339	0.11314
	767	0.07208	0.07527	0.11115
	766.5	0.08006	0.07430	0.11381
	766	0.08115	0.08486	0.10847
	765.5	0.07842	0.07368	0.12025
	765	0.06402	0.07000	0.10589
	764.5	0.07252	0.08306	0.10663
	764	0.06367	0.08111	0.10577
	763.5	0.07218	0.07942	0.11509
	763	0.07413	0.07581	0.11199
	762.5	0.06170	0.07178	0.10285
	762	0.07471	0.07292	0.10486
	761.5	0.06723	0.07740	0.11728
	761	0.06666	0.07871	0.11054
	760.5	0.05677	0.08117	0.09872
	760	0.06350	0.07558	0.11337
	759.5	0.07622	0.08777	0.11490
	759	0.06197	0.08256	0.10709
	758.5	0.06654	0.07253	0.11638
	758	0.07195	0.07583	0.10503
	757.5	0.07945	0.07909	0.11508
	757	0.06977	0.06997	0.12043
	756.5	0.06407	0.07097	0.11272
	756	0.07356	0.08167	0.11795
	755.5	0.08202	0.08048	0.12240
	755	0.06723	0.08115	0.11088
	754.5	0.07004	0.08431	0.11405
	754	0.06618	0.07155	0.11120
	753.5	0.06950	0.07677	0.10505
	753	0.07520	0.08523	0.10777
	752.5	0.06958	0.07404	0.10990
	752	0.06855	0.07913	0.11066
	751.5	0.06784	0.07833	0.11368
	751	0.06189	0.08748	0.10478
	750.5	0.06642	0.06741	0.10563
	750	0.06478	0.08665	0.10196
	749.5	0.06342	0.08280	0.11059
	749	0.06176	0.07882	0.11125
	748.5	0.06980	0.07572	0.11550
	748	0.07637	0.08205	0.11892
	747.5	0.06630	0.06977	0.10898
	747	0.06477	0.08336	0.10957
	746.5	0.06477	0.07998	0.11189
	746	0.06981	0.07411	0.10737
	745.5	0.06693	0.08324	0.11204
	745	0.07289	0.07055	0.10804
	744.5	0.06836	0.08386	0.10655
	744	0.06220	0.08168	0.11512
	743.5	0.07121	0.08097	0.11371
	743	0.06957	0.07044	0.11149
	742.5	0.06959	0.06764	0.11498
	742	0.07765	0.08698	0.11875
	741.5	0.06108	0.07873	0.11694
	741	0.07189	0.07714	0.10440
	740.5	0.06714	0.08489	0.11037
	740	0.07313	0.08831	0.11973
	739.5	0.06423	0.08279	0.12412
	739	0.06889	0.07868	0.10802
	738.5	0.06810	0.07806	0.10689
	738	0.06701	0.08272	0.11488
	737.5	0.07014	0.08145	0.12197
	737	0.06861	0.08504	0.11338
	736.5	0.06437	0.08175	0.11598
	736	0.07517	0.07987	0.11433
	735.5	0.07189	0.07143	0.11122
	735	0.07051	0.08569	0.11127
	734.5	0.06453	0.08558	0.11424
	734	0.07336	0.08857	0.12032
	733.5	0.07512	0.07718	0.11368
	733	0.07515	0.07369	0.11721
	732.5	0.06184	0.07899	0.11162
	732	0.06669	0.08239	0.11282
	731.5	0.06778	0.09276	0.10538
	731	0.06369	0.08130	0.10975
	730.5	0.07290	0.08498	0.10957
	730	0.06934	0.07806	0.10356
	729.5	0.06595	0.08375	0.11030
	729	0.07444	0.07401	0.11651
	728.5	0.07405	0.07166	0.11719
	728	0.07015	0.08616	0.11033
	727.5	0.07488	0.08378	0.11132
	727	0.07535	0.09637	0.11211
	726.5	0.07434	0.07657	0.10254
	726	0.06627	0.08489	0.12241
	725.5	0.07227	0.08202	0.11126
	725	0.06756	0.09243	0.10731
	724.5	0.07172	0.07338	0.12332
	724	0.07768	0.07749	0.10538
	723.5	0.07524	0.08306	0.11318
	723	0.07269	0.08559	0.11255
	722.5	0.06069	0.08248	0.11418
	722	0.06455	0.07389	0.11819
	721.5	0.06643	0.07583	0.12093
	721	0.07712	0.08708	0.11626
	720.5	0.06875	0.08309	0.12325
	720	0.06719	0.08390	0.11144
	719.5	0.07214	0.07990	0.11589
	719	0.06863	0.07913	0.11498
	718.5	0.06792	0.06974	0.10426
	718	0.06303	0.07711	0.12214
	717.5	0.06323	0.08842	0.12471
	717	0.07075	0.08451	0.11404
	716.5	0.07597	0.08306	0.12183
	716	0.06355	0.08175	0.11501
	715.5	0.07311	0.08083	0.11572
	715	0.06773	0.08632	0.12058
	714.5	0.06402	0.08559	0.12167
	714	0.06286	0.08141	0.12160
	713.5	0.06812	0.08615	0.10926
	713	0.07604	0.08525	0.11062
	712.5	0.07571	0.08141	0.12035
	712	0.08018	0.07779	0.11806
	711.5	0.07182	0.07178	0.11398
	711	0.06858	0.08160	0.11541
	710.5	0.07430	0.08148	0.11788
	710	0.06863	0.07489	0.10639
	709.5	0.07561	0.07952	0.11862
	709	0.07360	0.07023	0.11245
	708.5	0.06700	0.08099	0.12586
	708	0.07000	0.07982	0.12320
	707.5	0.07180	0.09099	0.12356
	707	0.08045	0.08270	0.11027
	706.5	0.07533	0.08605	0.11595
	706	0.06670	0.08180	0.11068
	705.5	0.07331	0.07953	0.12906
	705	0.07447	0.07446	0.11766
	704.5	0.06648	0.08163	0.10867
	704	0.06573	0.09385	0.11610
	703.5	0.07427	0.07998	0.11852
	703	0.08332	0.08861	0.12501
	702.5	0.07419	0.08574	0.11155
	702	0.06052	0.09105	0.10940
	701.5	0.06475	0.08936	0.11091
	701	0.07468	0.09104	0.11673
	700.5	0.06817	0.09590	0.12113
	700	0.08040	0.08019	0.11437
	699.5	0.07133	0.07266	0.11322
	699	0.06659	0.07918	0.10641
	698.5	0.06362	0.07600	0.10968
	698	0.06992	0.07588	0.09792
	697.5	0.07067	0.08606	0.11277
	697	0.07997	0.07811	0.11132
	696.5	0.06669	0.08398	0.10665
	696	0.07432	0.07123	0.11703
	695.5	0.06682	0.08397	0.10890
	695	0.07142	0.06989	0.10976
	694.5	0.07323	0.08936	0.10794
	694	0.06840	0.08850	0.11458
	693.5	0.07350	0.07963	0.10801
	693	0.07642	0.08236	0.10126
	692.5	0.07092	0.07664	0.10775
	692	0.07797	0.08178	0.10512
	691.5	0.07770	0.07971	0.11345
	691	0.07338	0.08869	0.10797
	690.5	0.07484	0.08885	0.10309
	690	0.07841	0.07892	0.11618
	689.5	0.07070	0.08673	0.11705
	689	0.08044	0.08336	0.14131
	688.5	0.07925	0.08236	0.17601
	688	0.07978	0.09356	0.20995
	687.5	0.07683	0.08087	0.23665
	687	0.07330	0.07760	0.22041
	686.5	0.06385	0.08467	0.17406
	686	0.08201	0.08328	0.12225
	685.5	0.07375	0.09088	0.11361
	685	0.06677	0.08420	0.11055
	684.5	0.07090	0.08431	0.11668
	684	0.05950	0.09181	0.10480
	683.5	0.07519	0.08459	0.10532
	683	0.07807	0.10094	0.10649
	682.5	0.07941	0.08005	0.11288
	682	0.07526	0.08928	0.09606
	681.5	0.08368	0.08251	0.10736
	681	0.06962	0.07667	0.11178
	680.5	0.07036	0.09204	0.10541
	680	0.06799	0.08667	0.10352
	679.5	0.06995	0.08999	0.10924
	679	0.07434	0.08475	0.09723
	678.5	0.07587	0.07355	0.10661
	678	0.06864	0.08743	0.10926
	677.5	0.07260	0.08101	0.11093
	677	0.06859	0.06541	0.10246
	676.5	0.07823	0.08721	0.10429
	676	0.07789	0.08152	0.10538
	675.5	0.07558	0.08270	0.10687
	675	0.06886	0.08413	0.10554
	674.5	0.07154	0.07800	0.10236
	674	0.06699	0.08816	0.10371
	673.5	0.08348	0.08153	0.10559
	673	0.07470	0.08606	0.10464
	672.5	0.08299	0.09097	0.09790
	672	0.07169	0.08491	0.10466
	671.5	0.06792	0.08293	0.10656
	671	0.07607	0.08908	0.09716
	670.5	0.07389	0.09174	0.10360
	670	0.07315	0.07860	0.10473
	669.5	0.07636	0.07973	0.11247
	669	0.07584	0.08382	0.10957
	668.5	0.07075	0.08280	0.09669
	668	0.07159	0.09216	0.10545
	667.5	0.07623	0.09020	0.11600
	667	0.07059	0.07886	0.11004
	666.5	0.07346	0.07864	0.10645
	666	0.07140	0.08209	0.10329
	665.5	0.06397	0.08490	0.10386
	665	0.07358	0.08445	0.10351
	664.5	0.07343	0.08529	0.10753
	664	0.06428	0.07975	0.11436
	663.5	0.08115	0.08234	0.10068
	663	0.08057	0.08120	0.10883
	662.5	0.07740	0.08628	0.10590
	662	0.06661	0.07522	0.10485
	661.5	0.07515	0.09089	0.09836
	661	0.07761	0.08808	0.10286
	660.5	0.06899	0.09249	0.10134
	660	0.07261	0.08456	0.09992
	659.5	0.07153	0.08262	0.11081
	659	0.07276	0.08180	0.09957
	658.5	0.06903	0.08942	0.10341
	658	0.08284	0.08596	0.10855
	657.5	0.07665	0.07741	0.10050
	657	0.08222	0.08007	0.10726
	656.5	0.06895	0.07465	0.10725
	656	0.06790	0.08448	0.10214
	655.5	0.06680	0.09465	0.11433
	655	0.07464	0.08935	0.10499
	654.5	0.07744	0.09109	0.11087
	654	0.07094	0.09009	0.11464
	653.5	0.06960	0.09104	0.11484
	653	0.07414	0.07619	0.10622
	652.5	0.07410	0.08919	0.10118
	652	0.07535	0.08510	0.10956
	651.5	0.06857	0.09825	0.11576
	651	0.07557	0.08682	0.10662
	650.5	0.07364	0.08758	0.09864
	650	0.07544	0.08995	0.10797
	649.5	0.07526	0.07496	0.10072
	649	0.07472	0.09549	0.10513
	648.5	0.08495	0.09427	0.10510
	648	0.08096	0.09176	0.10750
	647.5	0.08646	0.08853	0.10178
	647	0.07031	0.08198	0.10387
	646.5	0.06741	0.08596	0.10139
	646	0.07434	0.07821	0.10491
	645.5	0.07612	0.08063	0.10637
	645	0.07466	0.07472	0.10934
	644.5	0.07523	0.08490	0.10624
	644	0.07525	0.08896	0.10558
	643.5	0.08277	0.09626	0.10571
	643	0.07282	0.08836	0.11057
	642.5	0.07445	0.09091	0.11434
	642	0.08032	0.08084	0.10153
	641.5	0.07840	0.07777	0.10382
	641	0.07416	0.08474	0.11050
	640.5	0.07104	0.08619	0.10425
	640	0.07482	0.08713	0.10339
	639.5	0.07295	0.08387	0.10978
	639	0.07282	0.08080	0.10283
	638.5	0.07226	0.07488	0.11173
	638	0.06442	0.08279	0.10662
	637.5	0.07032	0.08097	0.11803
	637	0.07284	0.07664	0.10671
	636.5	0.06991	0.09023	0.10637
	636	0.06967	0.07994	0.10863
	635.5	0.07807	0.09116	0.11103
	635	0.07607	0.09228	0.10453
	634.5	0.07515	0.09195	0.11743
	634	0.07316	0.08984	0.11299
	633.5	0.07323	0.09445	0.10839
	633	0.08071	0.08876	0.10751
	632.5	0.06601	0.08681	0.11054
	632	0.06792	0.08478	0.10406
	631.5	0.07714	0.08508	0.10689
	631	0.08102	0.08532	0.10552
	630.5	0.07088	0.08370	0.10527
	630	0.07003	0.09430	0.11098
	629.5	0.07808	0.07706	0.11062
	629	0.07697	0.08965	0.10482
	628.5	0.07954	0.08571	0.10678
	628	0.07237	0.08401	0.09535
	627.5	0.07655	0.09251	0.11207
	627	0.07125	0.08744	0.10111
	626.5	0.08285	0.07562	0.10907
	626	0.06665	0.08554	0.10937
	625.5	0.07501	0.08321	0.11181
	625	0.06548	0.08512	0.11365
	624.5	0.08151	0.07953	0.11057
	624	0.06969	0.09243	0.10073
	623.5	0.07669	0.09393	0.11521
	623	0.07340	0.09815	0.11398
	622.5	0.08345	0.09111	0.10016
	622	0.06515	0.08134	0.11031
	621.5	0.06765	0.07922	0.10967
	621	0.07630	0.09391	0.10862
	620.5	0.07787	0.09352	0.10496
	620	0.07332	0.09687	0.10764
	619.5	0.06729	0.09791	0.11251
	619	0.07549	0.08376	0.10240
	618.5	0.07552	0.09120	0.09833
	618	0.07898	0.09316	0.10236
	617.5	0.08160	0.07761	0.10410
	617	0.08332	0.10465	0.10601
	616.5	0.07860	0.08394	0.10760
	616	0.08569	0.08647	0.10875
	615.5	0.07687	0.08663	0.11579
	615	0.07330	0.09563	0.10528
	614.5	0.07125	0.09526	0.11172
	614	0.07605	0.08083	0.10048
	613.5	0.07090	0.08432	0.10223
	613	0.07984	0.09481	0.10673
	612.5	0.07003	0.08009	0.11097
	612	0.07844	0.08427	0.10614
	611.5	0.07894	0.09943	0.11558
	611	0.07850	0.08706	0.10760
	610.5	0.07564	0.07725	0.11549
	610	0.07752	0.09391	0.10569
	609.5	0.07769	0.08711	0.10709
	609	0.06342	0.09068	0.10083
	608.5	0.07037	0.08070	0.10358
	608	0.08167	0.09188	0.11261
	607.5	0.08148	0.08878	0.10466
	607	0.08175	0.08851	0.10951
	606.5	0.07603	0.08965	0.10246
	606	0.07520	0.09837	0.10832
	605.5	0.08241	0.09234	0.10226
	605	0.07548	0.08724	0.10156
	604.5	0.07487	0.08735	0.10679
	604	0.07702	0.09030	0.11718
	603.5	0.07480	0.08087	0.11359
	603	0.08240	0.09289	0.11645
	602.5	0.06721	0.09384	0.11215
	602	0.06779	0.08701	0.10668
	601.5	0.07627	0.08216	0.10573
	601	0.07883	0.08532	0.11072
	600.5	0.07084	0.08551	0.11127
	600	0.07770	0.08717	0.10539
	599.5	0.07728	0.07911	0.11911
	599	0.07650	0.08053	0.10939
	598.5	0.06959	0.09231	0.11234
	598	0.07484	0.07895	0.10517
	597.5	0.06919	0.09188	0.11386
	597	0.07142	0.09460	0.11942
	596.5	0.07660	0.08880	0.11303
	596	0.07565	0.09279	0.11833
	595.5	0.06810	0.09036	0.10204
	595	0.08076	0.09499	0.10801
	594.5	0.07776	0.08708	0.11407
	594	0.07793	0.08345	0.11221
	593.5	0.07059	0.08853	0.10808
	593	0.08455	0.09422	0.10753
	592.5	0.06972	0.08855	0.11097
	592	0.07756	0.09398	0.10762
	591.5	0.07121	0.08310	0.11360
	591	0.07635	0.08018	0.10983
	590.5	0.08936	0.09361	0.10930
	590	0.06936	0.08748	0.11034
	589.5	0.06787	0.07975	0.10439
	589	0.07288	0.09196	0.11747
	588.5	0.07104	0.09092	0.12244
	588	0.07518	0.08735	0.10775
	587.5	0.07116	0.08743	0.11059
	587	0.08038	0.09345	0.10531
	586.5	0.07134	0.08811	0.12436
	586	0.07211	0.09790	0.11203
	585.5	0.08077	0.08913	0.11068
	585	0.07973	0.09583	0.11064
	584.5	0.08040	0.09392	0.10235
	584	0.08738	0.09296	0.10911
	583.5	0.07111	0.08697	0.11520
	583	0.07863	0.08949	0.12433
	582.5	0.08430	0.07914	0.11067
	582	0.08638	0.09077	0.11418
	581.5	0.07411	0.08774	0.11966
	581	0.06881	0.09408	0.11377
	580.5	0.07754	0.08462	0.11421
	580	0.07410	0.09197	0.10807
	579.5	0.07079	0.08356	0.13104
	579	0.06731	0.08448	0.11870
	578.5	0.07275	0.08966	0.11161
	578	0.08173	0.09469	0.12063
	577.5	0.08864	0.08564	0.10966
	577	0.07716	0.09035	0.11151
	576.5	0.08258	0.08544	0.10310
	576	0.07876	0.08981	0.11224
	575.5	0.07457	0.08379	0.11748
	575	0.08269	0.09038	0.11108
	574.5	0.08204	0.08115	0.11169
	574	0.07943	0.07821	0.11643
	573.5	0.07450	0.09183	0.11311
	573	0.07542	0.08440	0.11343
	572.5	0.07963	0.08276	0.11127
	572	0.07537	0.09066	0.10835
	571.5	0.07802	0.09692	0.10904
	571	0.08109	0.08386	0.11299
	570.5	0.08252	0.08694	0.11547
	570	0.08198	0.08290	0.11689
	569.5	0.07731	0.09829	0.11641
	569	0.08412	0.09622	0.11519
	568.5	0.08603	0.10120	0.11539
	568	0.06925	0.08088	0.11244
	567.5	0.07915	0.09157	0.10085
	567	0.07847	0.09419	0.11528
	566.5	0.08897	0.08541	0.11016
	566	0.06783	0.08257	0.11686
	565.5	0.07937	0.09350	0.10019
	565	0.08619	0.09141	0.11604
	564.5	0.07694	0.08605	0.11414
	564	0.07480	0.09590	0.11915
	563.5	0.06298	0.09154	0.11825
	563	0.07622	0.09548	0.11046
	562.5	0.06916	0.09631	0.11078
	562	0.07390	0.08732	0.11368
	561.5	0.08046	0.08728	0.11717
	561	0.07957	0.08600	0.10980
	560.5	0.08881	0.09699	0.11686
	560	0.08591	0.08675	0.11636
	559.5	0.08075	0.09027	0.12350
	559	0.07805	0.08880	0.10894
	558.5	0.07786	0.10163	0.12495
	558	0.07330	0.08161	0.11197
	557.5	0.07836	0.08454	0.10782
	557	0.08722	0.08997	0.11285
	556.5	0.08134	0.09855	0.11558
	556	0.07379	0.09391	0.10623
	555.5	0.06988	0.08777	0.11591
	555	0.06981	0.09070	0.11684
	554.5	0.07884	0.10083	0.11311
	554	0.07096	0.07758	0.11482
	553.5	0.07716	0.09435	0.11280
	553	0.08620	0.08727	0.11661
	552.5	0.07865	0.09164	0.10927
	552	0.07843	0.09235	0.11565
	551.5	0.08165	0.09302	0.11064
	551	0.07392	0.08797	0.10937
	550.5	0.08363	0.09293	0.13168
	550	0.07565	0.09392	0.11655
	549.5	0.08439	0.09506	0.11117
	549	0.07506	0.10559	0.11702
	548.5	0.07056	0.09316	0.11600
	548	0.08611	0.08761	0.11758
	547.5	0.07660	0.09504	0.10663
	547	0.07437	0.08205	0.12096
	546.5	0.08417	0.09004	0.11205
	546	0.09332	0.09013	0.11545
	545.5	0.07381	0.08765	0.11007
	545	0.07905	0.08298	0.11271
	544.5	0.07631	0.09687	0.11037
	544	0.08099	0.09780	0.12064
	543.5	0.08403	0.08203	0.11781
	543	0.07594	0.09700	0.11361
	542.5	0.08341	0.08758	0.10222
	542	0.07710	0.09630	0.11486
	541.5	0.07952	0.09145	0.11200
	541	0.08303	0.09461	0.10931
	540.5	0.07779	0.09865	0.10488
	540	0.08288	0.09272	0.10822
	539.5	0.09234	0.08376	0.10540
	539	0.08173	0.08843	0.10337
	538.5	0.08795	0.08908	0.10102
	538	0.08096	0.09188	0.11037
	537.5	0.08218	0.09872	0.11461
	537	0.07765	0.08094	0.11121
	536.5	0.07691	0.09833	0.10598
	536	0.07243	0.09000	0.10623
	535.5	0.07247	0.08904	0.10826
	535	0.08960	0.08669	0.11338
	534.5	0.08092	0.09661	0.11845
	534	0.08591	0.09460	0.11321
	533.5	0.08670	0.10283	0.12276
	533	0.08286	0.10815	0.13277
	532.5	0.08378	0.11010	0.15480
	532	0.08998	0.09581	0.17338
	531.5	0.08722	0.09472	0.20169
	531	0.07930	0.10694	0.19649
	530.5	0.07939	0.09648	0.16527
	530	0.07872	0.09289	0.13509
	529.5	0.07358	0.09721	0.10793
	529	0.07332	0.08823	0.11039
	528.5	0.08404	0.08552	0.11909
	528	0.07809	0.08967	0.10737
	527.5	0.07660	0.09538	0.10850
	527	0.07505	0.09591	0.10981
	526.5	0.07715	0.09216	0.11028
	526	0.07568	0.10145	0.11419
	525.5	0.08514	0.09247	0.11256
	525	0.07710	0.08921	0.10559
	524.5	0.07094	0.09226	0.09927
	524	0.07847	0.08490	0.10341
	523.5	0.07930	0.09341	0.11277
	523	0.08566	0.09606	0.10727
	522.5	0.07063	0.08308	0.11084
	522	0.08101	0.08786	0.10386
	521.5	0.07686	0.08631	0.10388
	521	0.07707	0.08466	0.10422
	520.5	0.08151	0.08735	0.09981
	520	0.07498	0.09256	0.10586
	519.5	0.08937	0.08297	0.10694
	519	0.08666	0.08412	0.09886
	518.5	0.08036	0.10331	0.10049
	518	0.08203	0.08222	0.10143
	517.5	0.08094	0.08950	0.11182
	517	0.06937	0.09170	0.11061
	516.5	0.07794	0.08675	0.10795
	516	0.08603	0.08836	0.12432
	515.5	0.08319	0.10715	0.11458
	515	0.07955	0.10244	0.09932
	514.5	0.07703	0.09545	0.10409
	514	0.07846	0.09622	0.10223
	513.5	0.08109	0.08752	0.10473
	513	0.07742	0.09387	0.11072
	512.5	0.06998	0.08659	0.10784
	512	0.08071	0.09498	0.11129
	511.5	0.08142	0.10158	0.10520
	511	0.07619	0.10221	0.11565
	510.5	0.08147	0.08494	0.10647
	510	0.07466	0.09050	0.11603
	509.5	0.07078	0.09227	0.10248
	509	0.07803	0.09669	0.10664
	508.5	0.08102	0.08693	0.10872
	508	0.08652	0.08487	0.10690
	507.5	0.07799	0.09841	0.11442
	507	0.08502	0.09007	0.10741
	506.5	0.07791	0.08623	0.10762
	506	0.08929	0.10086	0.10349
	505.5	0.08739	0.10439	0.11185
	505	0.08574	0.08560	0.11087
	504.5	0.08651	0.08693	0.11698
	504	0.07598	0.08590	0.10130
	503.5	0.09171	0.09534	0.10372
	503	0.08910	0.08831	0.10580
	502.5	0.07954	0.09303	0.10332
	502	0.08970	0.09788	0.10896
	501.5	0.07165	0.09008	0.12109
	501	0.08175	0.09408	0.09979
	500.5	0.07715	0.08556	0.10938
	500	0.08955	0.09088	0.12184
	499.5	0.07707	0.09376	0.10522
	499	0.07728	0.09586	0.11023
	498.5	0.07384	0.10448	0.11086
	498	0.08346	0.09084	0.10690
	497.5	0.08233	0.08692	0.10038
	497	0.07856	0.08857	0.11995
	496.5	0.07690	0.09814	0.10957
	496	0.07133	0.10093	0.12599
	495.5	0.08677	0.08932	0.10572
	495	0.07673	0.10062	0.12176
	494.5	0.06436	0.09771	0.11491
	494	0.07376	0.09772	0.11284
	493.5	0.08251	0.09487	0.10978
	493	0.07714	0.09053	0.10466
	492.5	0.08281	0.09272	0.10330
	492	0.07615	0.08573	0.11890
	491.5	0.07960	0.09596	0.11042
	491	0.07667	0.08724	0.11739
	490.5	0.08399	0.08341	0.09883
	490	0.07552	0.09314	0.10683
	489.5	0.08169	0.10217	0.11115
	489	0.07494	0.09730	0.10971
	488.5	0.07936	0.07973	0.11512
	488	0.08134	0.08689	0.11023
	487.5	0.07517	0.09326	0.11865
	487	0.07229	0.10920	0.11213
	486.5	0.08955	0.09472	0.11466
	486	0.08222	0.09760	0.10847
	485.5	0.08364	0.09586	0.10861
	485	0.08048	0.09312	0.09635
	484.5	0.08317	0.09914	0.10860
	484	0.08119	0.09450	0.10896
	483.5	0.07755	0.10193	0.10410
	483	0.08603	0.08790	0.11169
	482.5	0.09093	0.08474	0.11096
	482	0.08257	0.10147	0.12334
	481.5	0.08550	0.08608	0.11761
	481	0.07520	0.09045	0.10667
	480.5	0.08383	0.11146	0.11734
	480	0.08056	0.09388	0.10680
	479.5	0.08662	0.09646	0.10213
	479	0.08205	0.08990	0.10473
	478.5	0.08131	0.10308	0.11140
	478	0.07826	0.08559	0.11653
	477.5	0.08022	0.09063	0.11534
	477	0.07655	0.09654	0.11318
	476.5	0.08070	0.11045	0.10969
	476	0.08191	0.09027	0.11242
	475.5	0.07618	0.08835	0.11088
	475	0.07783	0.09746	0.11284
	474.5	0.08101	0.09073	0.11303
	474	0.09880	0.09963	0.10303
	473.5	0.08771	0.07973	0.10750
	473	0.07919	0.09316	0.11239
	472.5	0.07589	0.09564	0.11164
	472	0.07740	0.09967	0.11709
	471.5	0.08731	0.09141	0.10967
	471	0.07801	0.10427	0.11792
	470.5	0.07927	0.08375	0.10028
	470	0.07726	0.09109	0.11324
	469.5	0.08229	0.09661	0.11806
	469	0.08290	0.10413	0.10893
	468.5	0.08215	0.08541	0.11451
	468	0.08629	0.08865	0.10716
	467.5	0.07579	0.09215	0.10429
	467	0.09701	0.09542	0.11223
	466.5	0.08971	0.08949	0.10907
	466	0.08801	0.08884	0.10618
	465.5	0.08797	0.10324	0.10753
	465	0.07926	0.09941	0.10753
	464.5	0.08804	0.10980	0.10821
	464	0.08541	0.08973	0.10970
	463.5	0.09019	0.08946	0.11404
	463	0.08642	0.09197	0.11278
	462.5	0.09663	0.10601	0.11017
	462	0.09322	0.08452	0.10366
	461.5	0.08566	0.09384	0.10834
	461	0.07796	0.10228	0.11060
	460.5	0.08274	0.10565	0.11440
	460	0.07780	0.09553	0.10356
	459.5	0.08286	0.09109	0.10670
	459	0.08219	0.09841	0.11361
	458.5	0.08977	0.08552	0.11170
	458	0.08009	0.09082	0.09898
	457.5	0.08478	0.10022	0.11234
	457	0.08710	0.09384	0.11181
	456.5	0.08285	0.09207	0.10502
	456	0.08101	0.09757	0.12449
	455.5	0.08191	0.10210	0.10416
	455	0.08371	0.09116	0.10793
	454.5	0.08053	0.09608	0.11104
	454	0.09309	0.09341	0.10972
	453.5	0.08629	0.09273	0.12336
	453	0.08652	0.10767	0.10485
	452.5	0.08230	0.10808	0.10773
	452	0.08550	0.09368	0.11587
	451.5	0.08152	0.10765	0.11482
	451	0.07209	0.09038	0.11408
	450.5	0.08267	0.09388	0.11234
	450	0.07994	0.09579	0.11567
	449.5	0.07670	0.09558	0.10682
	449	0.07590	0.10428	0.10276
	448.5	0.08330	0.09722	0.11167
	448	0.07998	0.08393	0.10791
	447.5	0.08305	0.10144	0.10407
	447	0.08914	0.09892	0.11671
	446.5	0.08546	0.09097	0.11261
	446	0.07464	0.10294	0.11951
	445.5	0.08463	0.10424	0.10587
	445	0.08915	0.09032	0.11886
	444.5	0.08491	0.09430	0.11956
	444	0.08533	0.10701	0.11393
	443.5	0.08742	0.09124	0.13410
	443	0.06951	0.08639	0.10780
	442.5	0.09074	0.09274	0.10684
	442	0.09352	0.09074	0.11255
	441.5	0.08183	0.09023	0.11645
	441	0.08517	0.08913	0.11525
	440.5	0.07835	0.09000	0.10622
	440	0.08682	0.10348	0.10911
	439.5	0.08149	0.09552	0.11503
	439	0.08931	0.09134	0.11370
	438.5	0.08508	0.09989	0.11735
	438	0.07749	0.08692	0.11227
	437.5	0.08240	0.08740	0.11994
	437	0.09113	0.10375	0.11056
	436.5	0.08751	0.09847	0.11818
	436	0.08009	0.11018	0.11355
	435.5	0.07890	0.09295	0.10727
	435	0.07989	0.10429	0.10625
	434.5	0.07817	0.09311	0.11341
	434	0.08054	0.08470	0.10530
	433.5	0.08973	0.10639	0.11121
	433	0.08290	0.10460	0.11235
	432.5	0.09176	0.09365	0.10935
	432	0.07858	0.10923	0.10626
	431.5	0.09741	0.09323	0.11663
	431	0.08378	0.10454	0.11732
	430.5	0.09505	0.09757	0.11911
	430	0.08146	0.11126	0.11528
	429.5	0.07823	0.09966	0.11074
	429	0.08826	0.09905	0.11527
	428.5	0.08858	0.08813	0.10874
	428	0.08402	0.09591	0.10481
	427.5	0.09100	0.10323	0.10876
	427	0.08246	0.09607	0.11397
	426.5	0.08359	0.09276	0.11196
	426	0.08929	0.09883	0.11988
	425.5	0.08108	0.10205	0.11669
	425	0.08716	0.10036	0.11354
	424.5	0.08961	0.09368	0.12005
	424	0.08323	0.09683	0.11375
	423.5	0.08520	0.09851	0.11510
	423	0.08139	0.09257	0.11592
	422.5	0.08246	0.09115	0.11237
	422	0.07229	0.09441	0.11725
	421.5	0.09632	0.10030	0.11744
	421	0.08151	0.10007	0.11396
	420.5	0.09314	0.09242	0.11162
	420	0.08417	0.10250	0.10905
	419.5	0.10124	0.08564	0.11599
	419	0.09275	0.09370	0.12330
	418.5	0.08829	0.09452	0.11212
	418	0.09033	0.09073	0.11728
	417.5	0.08541	0.08306	0.12386
	417	0.08400	0.10612	0.11272
	416.5	0.08359	0.09461	0.11695
	416	0.08757	0.10712	0.10084
	415.5	0.08579	0.09760	0.11322
	415	0.08703	0.10310	0.11549
	414.5	0.08433	0.09173	0.11840
	414	0.08100	0.10014	0.12431
	413.5	0.08821	0.09700	0.10982
	413	0.08669	0.10421	0.10854
	412.5	0.08710	0.09899	0.12188
	412	0.08599	0.09987	0.10858
	411.5	0.08449	0.10907	0.12301
	411	0.08139	0.10044	0.11707
	410.5	0.07857	0.08863	0.11403
	410	0.08125	0.08283	0.11415
	409.5	0.09078	0.09442	0.11668
	409	0.09569	0.09462	0.10894
	408.5	0.08849	0.09925	0.11890
	408	0.09053	0.09279	0.12063
	407.5	0.07951	0.10262	0.11343
	407	0.08311	0.09918	0.11166
	406.5	0.09266	0.10379	0.12048
	406	0.08945	0.10969	0.11826
	405.5	0.09486	0.09073	0.10905
	405	0.09803	0.11653	0.10817
	404.5	0.08446	0.09840	0.11057
	404	0.09157	0.09245	0.11274
	403.5	0.08198	0.09319	0.11645
	403	0.09174	0.08520	0.11010
	402.5	0.08517	0.09099	0.11543
	402	0.08571	0.09561	0.11418
	401.5	0.07938	0.09861	0.11279
	401	0.08435	0.10114	0.11855
	400.5	0.08948	0.10532	0.11077
	400	0.07933	0.09199	0.11548
	399.5	0.09618	0.10032	0.11856
	399	0.07789	0.09990	0.12181
	398.5	0.08354	0.09710	0.12478
	398	0.08431	0.10281	0.12793
	397.5	0.07567	0.09319	0.12371
	397	0.08424	0.11801	0.11516
	396.5	0.08582	0.09130	0.10718
	396	0.08762	0.09756	0.11279
	395.5	0.07788	0.09222	0.12052
	395	0.09656	0.09957	0.11608
	394.5	0.09281	0.09287	0.11738
	394	0.08914	0.10060	0.11751
	393.5	0.09144	0.10401	0.12107
	393	0.09446	0.09821	0.11059
	392.5	0.08821	0.10271	0.10175
	392	0.08175	0.10996	0.11301
	391.5	0.08585	0.10037	0.12503
	391	0.08387	0.10899	0.12056
	390.5	0.08127	0.09211	0.11573
	390	0.08693	0.09824	0.11913
	389.5	0.08416	0.09541	0.12204
	389	0.08242	0.08655	0.11563
	388.5	0.07009	0.10347	0.11749
	388	0.07805	0.09603	0.11808
	387.5	0.08825	0.10543	0.11676
	387	0.08721	0.11005	0.11046
	386.5	0.09141	0.10149	0.11254
	386	0.08001	0.09715	0.11730
	385.5	0.09722	0.10758	0.11988
	385	0.09125	0.09796	0.11006
	384.5	0.08803	0.09786	0.10767
	384	0.08395	0.09734	0.11898
	383.5	0.09424	0.10409	0.11975
	383	0.08593	0.09013	0.11658
	382.5	0.09117	0.08916	0.11878
	382	0.08946	0.10255	0.11275
	381.5	0.09290	0.10332	0.12036
	381	0.08956	0.10341	0.10818
	380.5	0.08258	0.10723	0.11067
	380	0.09002	0.09422	0.12076
	379.5	0.08592	0.09354	0.10937
	379	0.08834	0.09742	0.11527
	378.5	0.08849	0.10498	0.11339
	378	0.08739	0.09890	0.12278
	377.5	0.08292	0.09529	0.11307
	377	0.08455	0.09306	0.11987
	376.5	0.08970	0.10941	0.12541
	376	0.08952	0.09322	0.12037
	375.5	0.08272	0.09480	0.12389
	375	0.08839	0.08765	0.11147
	374.5	0.08558	0.08893	0.11241
	374	0.08406	0.08900	0.11067
	373.5	0.09444	0.09535	0.10843
	373	0.08510	0.09888	0.11444
	372.5	0.08448	0.09189	0.11851
	372	0.09441	0.11434	0.11917
	371.5	0.09867	0.09951	0.12348
	371	0.09165	0.10245	0.10480
	370.5	0.08934	0.10631	0.10930
	370	0.08530	0.08660	0.11783
	369.5	0.09033	0.10190	0.11692
	369	0.09986	0.09767	0.12199
	368.5	0.09481	0.10350	0.12183
	368	0.09514	0.10973	0.10965
	367.5	0.09105	0.11087	0.11424
	367	0.08536	0.10692	0.11731
	366.5	0.09474	0.10258	0.11230
	366	0.08875	0.10494	0.12032
	365.5	0.08346	0.09899	0.11889
	365	0.09166	0.10250	0.10846
	364.5	0.09191	0.10749	0.11517
	364	0.08597	0.09855	0.11151
	363.5	0.08990	0.09571	0.11429
	363	0.08483	0.09887	0.12203
	362.5	0.08544	0.11415	0.12386
	362	0.07628	0.10504	0.12285
	361.5	0.08656	0.10155	0.12047
	361	0.09742	0.08862	0.12269
	360.5	0.08960	0.11871	0.11768
	360	0.08146	0.09895	0.11491
	359.5	0.09791	0.10538	0.11458
	359	0.09281	0.10006	0.11682
	358.5	0.09289	0.10799	0.12693
	358	0.08785	0.10447	0.12080
	357.5	0.10459	0.11633	0.11471
	357	0.08724	0.10072	0.11185
	356.5	0.07913	0.09882	0.11137
	356	0.08590	0.10162	0.11582
	355.5	0.09281	0.09890	0.11142
	355	0.09191	0.09439	0.11838
	354.5	0.08249	0.09508	0.12372
	354	0.08480	0.10978	0.12293
	353.5	0.08370	0.10647	0.12457
	353	0.09460	0.12544	0.12213
	352.5	0.08006	0.10304	0.12105
	352	0.08841	0.09114	0.11136
	351.5	0.08340	0.09330	0.11071
	351	0.08340	0.10328	0.12235
	350.5	0.07889	0.10352	0.11505
	350	0.09275	0.09011	0.12084
	349.5	0.08702	0.10162	0.12040
	349	0.09891	0.10279	0.12339
	348.5	0.09338	0.10832	0.12319
	348	0.08575	0.11003	0.11270
	347.5	0.09828	0.10275	0.11995
	347	0.09178	0.11100	0.11337
	346.5	0.09463	0.10868	0.12464
	346	0.08650	0.10578	0.11614
	345.5	0.08797	0.10888	0.13167
	345	0.09053	0.09764	0.11929
	344.5	0.08501	0.10776	0.11998
	344	0.08670	0.10993	0.12165
	343.5	0.08595	0.09748	0.12310
	343	0.08291	0.11607	0.12499
	342.5	0.09903	0.10570	0.12033
	342	0.08790	0.10585	0.11251
	341.5	0.08544	0.10086	0.11225
	341	0.08494	0.10840	0.12402
	340.5	0.09267	0.11490	0.11408
	340	0.08478	0.10176	0.12585
	339.5	0.08779	0.10586	0.11727
	339	0.08528	0.09845	0.12573
	338.5	0.09539	0.10220	0.12890
	338	0.08559	0.11868	0.11942
	337.5	0.07905	0.10379	0.12275
	337	0.08677	0.11829	0.11899
	336.5	0.09889	0.10916	0.11429
	336	0.09297	0.10734	0.11901
	335.5	0.08489	0.10290	0.12269
	335	0.08866	0.11709	0.12625
	334.5	0.08806	0.10076	0.12202
	334	0.08382	0.09629	0.13025
	333.5	0.09344	0.10786	0.12679
	333	0.09257	0.11879	0.12569
	332.5	0.09436	0.10452	0.12023
	332	0.09227	0.09975	0.12419
	331.5	0.08863	0.10047	0.12130
	331	0.09416	0.10700	0.12588
	330.5	0.08801	0.09861	0.13595
	330	0.09766	0.11089	0.12651
	329.5	0.08089	0.10270	0.11826
	329	0.08803	0.10185	0.12875
	328.5	0.08047	0.10947	0.12528
	328	0.08611	0.11245	0.12613
	327.5	0.09730	0.10176	0.10979
	327	0.08920	0.10083	0.11287
	326.5	0.09474	0.11403	0.11306
	326	0.09309	0.11473	0.11241
	325.5	0.09545	0.10786	0.12936
	325	0.10081	0.09334	0.11678
	324.5	0.09155	0.09761	0.12232
	324	0.09774	0.10377	0.13010
	323.5	0.08466	0.10770	0.12185
	323	0.09769	0.09174	0.11625
	322.5	0.09608	0.09813	0.11928
	322	0.08716	0.10232	0.12487
	321.5	0.09662	0.10972	0.12536
	321	0.08270	0.09494	0.11547
	320.5	0.08532	0.08835	0.11316
	320	0.08926	0.10739	0.13231
	319.5	0.08715	0.09433	0.11438
	319	0.09799	0.11111	0.12502
	318.5	0.08956	0.09783	0.12191
	318	0.08589	0.10615	0.12089
	317.5	0.09878	0.08520	0.11396
	317	0.08259	0.11112	0.11063
	316.5	0.09140	0.09464	0.11675
	316	0.08525	0.10011	0.11529
	315.5	0.08605	0.10118	0.12248
	315	0.09796	0.10823	0.12641
	314.5	0.08099	0.09949	0.12072
	314	0.09424	0.09243	0.12925
	313.5	0.09045	0.11345	0.11669
	313	0.09105	0.10920	0.11851
	312.5	0.10382	0.11322	0.10994
	312	0.09434	0.11367	0.13440
	311.5	0.09271	0.10324	0.12618
	311	0.08789	0.10431	0.13298
	310.5	0.09767	0.10698	0.12049
	310	0.11005	0.11068	0.12436
	309.5	0.09134	0.10750	0.11965
	309	0.08869	0.11093	0.13606
	308.5	0.10089	0.11262	0.13431
	308	0.09999	0.10689	0.13514
	307.5	0.09781	0.10780	0.13899
	307	0.10335	0.12396	0.13592
	306.5	0.09486	0.11471	0.12664
	306	0.10116	0.11413	0.13064
	305.5	0.10065	0.11349	0.12482
	305	0.10890	0.11256	0.13758
	304.5	0.10595	0.10858	0.13017
	304	0.10776	0.11445	0.13580
	303.5	0.08803	0.11561	0.12778
	303	0.09862	0.09838	0.12142
	302.5	0.08462	0.11672	0.11627
	302	0.09142	0.09796	0.11162
	301.5	0.09322	0.09941	0.11949
	301	0.08562	0.09971	0.11395
	300.5	0.08482	0.09652	0.10934
	300	0.06943	0.08734	0.11578
	299.5	0.07533	0.09260	0.10255
	299	0.07342	0.08435	0.10585
	298.5	0.07955	0.07700	0.09627
	298	0.06674	0.08562	0.09616
	297.5	0.06770	0.08080	0.08948
	297	0.06476	0.06706	0.09156
	296.5	0.06416	0.06886	0.08053
	296	0.04888	0.07331	0.08148
	295.5	0.05427	0.05397	0.07767
	295	0.05281	0.05451	0.07401
	294.5	0.05496	0.06526	0.07205
	294	0.05097	0.05466	0.07193
	293.5	0.04623	0.05631	0.06705
	293	0.04269	0.05154	0.05905
	292.5	0.03969	0.04825	0.06905
	292	0.04369	0.04173	0.06684
	291.5	0.03619	0.04319	0.07292
	291	0.03773	0.04380	0.06852
	290.5	0.03466	0.03856	0.06250
	290	0.04318	0.03979	0.05576
	289.5	0.04431	0.03977	0.05897
	289	0.04926	0.04252	0.05963
	288.5	0.04582	0.04793	0.05879
	288	0.04203	0.04198	0.06849
	287.5	0.05609	0.04622	0.06692
	287	0.06139	0.06390	0.07612
	286.5	0.04639	0.06330	0.07620
	286	0.05717	0.07372	0.10953
	285.5	0.16600	0.13253	0.11988
	285	0.53545	0.45984	0.21028
	284.5	1.00000	1.00000	0.47800
	284	0.62000	0.93409	0.94064
	283.5	0.18410	0.28376	1.00000
	283	0.04625	0.07276	0.46788
	282.5	0.02968	0.03374	0.12175
	282	0.02419	0.03174	0.04705
	281.5	0.02393	0.02729	0.03861
	281	0.02367	0.02560	0.04757
	280.5	0.02630	0.02502	0.03590
	280	0.02365	0.02967	0.03680
	279.5	0.02619	0.02598	0.03784
	279	0.03365	0.02945	0.04258
	278.5	0.02264	0.03054	0.03848
	278	0.02491	0.03638	0.03218
	277.5	0.02307	0.03124	0.03824
	277	0.02174	0.02716	0.03603
	276.5	0.02771	0.02334	0.03704
	276	0.02600	0.02952	0.03685
	275.5	0.02805	0.02522	0.03933
	275	0.02879	0.02881	0.03848
	274.5	0.02348	0.03208	0.03896
	274	0.02402	0.03473	0.04059
	273.5	0.03052	0.02809	0.03433
	273	0.02592	0.03357	0.04169
	272.5	0.02537	0.03048	0.04221
	272	0.02222	0.03064	0.03737
	271.5	0.02700	0.03055	0.03540
	271	0.02363	0.03114	0.03528
	270.5	0.02905	0.02360	0.03987
	270	0.02372	0.02995	0.03456
	269.5	0.02538	0.02851	0.03667
	269	0.02341	0.03340	0.03863
	268.5	0.01640	0.03091	0.03802
	268	0.02586	0.03374	0.03421
	267.5	0.02432	0.02890	0.03803
	267	0.02402	0.02284	0.04221
	266.5	0.02631	0.02249	0.03209
	266	0.02913	0.02825	0.04121
	265.5	0.02477	0.02683	0.04183
	265	0.02556	0.03040	0.03913
	264.5	0.02856	0.03205	0.03604
	264	0.02490	0.02785	0.03844
	263.5	0.02127	0.03078	0.04004
	263	0.02323	0.03377	0.03570
	262.5	0.02550	0.02847	0.04036
	262	0.02139	0.03665	0.03545
	261.5	0.02180	0.03165	0.03577
	261	0.02456	0.03169	0.03818
	260.5	0.02799	0.03032	0.03553
	260	0.02539	0.02697	0.03813
	259.5	0.03137	0.02327	0.03840
	259	0.02461	0.02526	0.03206
	258.5	0.02472	0.03236	0.03430
	258	0.02750	0.03160	0.04371
	257.5	0.02698	0.03186	0.03868
	257	0.03044	0.02579	0.04211
	256.5	0.02783	0.02822	0.04114
	256	0.02564	0.02583	0.04101
	255.5	0.02246	0.03196	0.03473
	255	0.02927	0.02983	0.03736
	254.5	0.02667	0.03323	0.03301
	254	0.02695	0.03294	0.03961
	253.5	0.02514	0.03031	0.03682
	253	0.02696	0.03063	0.03996
	252.5	0.02891	0.02956	0.04020
	252	0.02881	0.03741	0.03992
	251.5	0.02430	0.03307	0.04126
	251	0.02522	0.02955	0.03980
	250.5	0.02822	0.03258	0.03707
	250	0.03017	0.03738	0.04081
	249.5	0.01906	0.03676	0.04164
	249	0.03439	0.03270	0.03967
	248.5	0.02556	0.03407	0.03956
	248	0.02632	0.03377	0.04226
	247.5	0.02188	0.02985	0.03770
	247	0.02353	0.03447	0.03828
	246.5	0.02974	0.02740	0.03840
	246	0.02527	0.03102	0.03927
	245.5	0.02458	0.02519	0.03508
	245	0.02779	0.03093	0.03530
	244.5	0.02661	0.03013	0.03727
	244	0.02003	0.02618	0.03589
	243.5	0.02885	0.02997	0.03215
	243	0.02730	0.03531	0.03326
	242.5	0.02790	0.03704	0.03650
	242	0.02882	0.02381	0.03760
	241.5	0.02348	0.02157	0.03824
	241	0.02837	0.03185	0.03186
	240.5	0.02365	0.03023	0.03107
	240	0.02585	0.02607	0.03406
	239.5	0.02230	0.02899	0.03834
	239	0.02899	0.02307	0.03392
	238.5	0.02332	0.02015	0.03069
	238	0.02207	0.02989	0.03107
	237.5	0.02592	0.02131	0.02969
	237	0.02253	0.02621	0.02632
	236.5	0.02036	0.02242	0.03173
	236	0.02279	0.02342	0.02923
	235.5	0.02057	0.02145	0.02862
	235	0.02147	0.02841	0.02899
	234.5	0.02031	0.02230	0.03480
	234	0.02010	0.03004	0.03720
	233.5	0.02905	0.02131	0.03379
	233	0.02281	0.02349	0.03519
	232.5	0.02098	0.02192	0.04266
	232	0.02235	0.02379	0.04295
	231.5	0.02812	0.02437	0.04628
	231	0.02698	0.02552	0.03830
	230.5	0.02263	0.02890	0.05673
	230	0.03067	0.02655	0.04469
	229.5	0.02963	0.03081	0.04224
	229	0.04227	0.04557	0.06000
	228.5	0.04667	0.06359	0.06547
	228	0.08459	0.07788	0.07793
	227.5	0.07418	0.08336	0.09869
	227	0.05728	0.07573	0.09610
	226.5	0.03674	0.05560	0.06694
	226	0.02882	0.02883	0.05390
	225.5	0.02809	0.03020	0.04508
	225	0.02602	0.02376	0.03213
	224.5	0.02065	0.01945	0.03585
	224	0.01881	0.02526	0.02852
	223.5	0.01453	0.01452	0.02859
	223	0.01945	0.02268	0.02518
	222.5	0.02291	0.01853	0.02646
	222	0.01778	0.02208	0.02433
	221.5	0.02199	0.01957	0.02534
	221	0.02214	0.02511	0.03066
	220.5	0.01581	0.02135	0.03288
	220	0.01519	0.02314	0.02532
	219.5	0.02066	0.01601	0.02211
	219	0.02138	0.01931	0.03286
	218.5	0.01908	0.01949	0.02999
	218	0.01463	0.01769	0.02435
	217.5	0.01828	0.01612	0.02774
	217	0.02399	0.02158	0.02779
	216.5	0.01472	0.02166	0.02926
	216	0.01592	0.02359	0.02031
	215.5	0.02079	0.02525	0.02624
	215	0.01191	0.02621	0.02405
	214.5	0.01499	0.02184	0.02570
	214	0.01484	0.01662	0.02645
	213.5	0.02198	0.02181	0.02541
	213	0.01976	0.02318	0.02585
	212.5	0.01797	0.01859	0.02395
	212	0.01394	0.01956	0.02526
	211.5	0.02672	0.02241	0.02447
	211	0.02043	0.01611	0.02623
	210.5	0.01514	0.01340	0.02894
	210	0.01849	0.01853	0.02646
	209.5	0.01585	0.02106	0.02657
	209	0.01562	0.02185	0.02660
	208.5	0.01471	0.02483	0.03149
	208	0.01721	0.02061	0.02764
	207.5	0.01443	0.01839	0.02946
	207	0.01467	0.01780	0.02433
	206.5	0.02028	0.02129	0.02507
	206	0.01862	0.01693	0.02832
	205.5	0.01992	0.02647	0.02666
	205	0.01345	0.01676	0.03013
	204.5	0.01713	0.01970	0.02485
	204	0.01508	0.01592	0.02642
	203.5	0.01577	0.01981	0.02769
	203	0.01677	0.02145	0.02432
	202.5	0.01845	0.02087	0.02705
	202	0.01506	0.02225	0.02639
	201.5	0.01510	0.02096	0.01889
	201	0.02298	0.02559	0.02827
	200.5	0.01514	0.01854	0.02655
	200	0.01547	0.01891	0.02662
	199.5	0.01653	0.01750	0.02737
	199	0.01758	0.02030	0.02980
	198.5	0.01552	0.02027	0.02619
	198	0.01658	0.01807	0.02719
	197.5	0.01803	0.01588	0.02804
	197	0.01653	0.01571	0.02692
	196.5	0.01952	0.02065	0.02622
	196	0.01995	0.01778	0.02386
	195.5	0.01400	0.01554	0.02806
	195	0.01693	0.01796	0.02418
	194.5	0.01626	0.01761	0.02409
	194	0.01782	0.02120	0.02715
	193.5	0.01538	0.01865	0.02403
	193	0.02038	0.01893	0.02285
	192.5	0.01994	0.01709	0.02859
	192	0.01729	0.01938	0.02775
	191.5	0.01663	0.02196	0.02654
	191	0.02522	0.02515	0.02300
	190.5	0.02147	0.02187	0.03171
	190	0.01792	0.01814	0.03199
	189.5	0.02458	0.02098	0.02822
	189	0.01480	0.02135	0.02387
	188.5	0.01984	0.02088	0.02446
	188	0.02186	0.02203	0.03095
	187.5	0.02670	0.01920	0.03024
	187	0.01986	0.01915	0.02328
	186.5	0.01898	0.01858	0.02857
	186	0.01975	0.01360	0.02438
	185.5	0.01741	0.02014	0.03069
	185	0.02129	0.02210	0.02794
	184.5	0.01944	0.01897	0.02755
	184	0.01851	0.02714	0.02526
	183.5	0.02212	0.02441	0.02585
	183	0.01889	0.01754	0.02631
	182.5	0.02115	0.01997	0.02641
	182	0.01502	0.02386	0.02577
	181.5	0.01687	0.02068	0.02306
	181	0.01907	0.02056	0.02621
	180.5	0.01563	0.01981	0.02238
	180	0.01560	0.02156	0.02244
	179.5	0.00844	0.02183	0.01712
	179	0.02043	0.02583	0.01654
	178.5	0.01554	0.01872	0.02128
	178	0.01380	0.01328	0.01789
	177.5	0.01626	0.01761	0.01448
	177	0.01657	0.01690	0.01714
	176.5	0.01166	0.00821	0.01735
	176	0.01209	0.01490	0.01474
	175.5	0.01190	0.01670	0.01516
	175	0.01158	0.00864	0.01802
	174.5	0.01260	0.01104	0.01707
	174	0.01159	0.01014	0.01889
	173.5	0.01071	0.01539	0.02039
	173	0.01177	0.01832	0.01364
	172.5	0.00720	0.01182	0.01270
	172	0.01356	0.01178	0.01527
	171.5	0.01299	0.01578	0.01256
	171	0.01053	0.01339	0.01517
	170.5	0.01042	0.00930	0.01312
	170	0.00746	0.01087	0.01263
	169.5	0.01002	0.00771	0.01797
	169	0.00841	0.00797	0.02372
	168.5	0.00580	0.00809	0.03413
	168	0.01102	0.00926	0.03450
	167.5	0.00854	0.00986	0.04606
	167	0.01283	0.01258	0.03646
	166.5	0.01429	0.01383	0.02183
	166	0.01116	0.01360	0.02115
	165.5	0.02236	0.01742	0.02999
	165	0.05332	0.04720	0.04402
	164.5	0.07091	0.08567	0.07765
	164	0.08785	0.09381	0.09923
	163.5	0.15833	0.14990	0.10131
	163	0.09237	0.11641	0.14108
	162.5	0.02118	0.02595	0.08646
	162	0.00613	0.00695	0.02097
	161.5	0.00701	0.00560	0.01017
	161	0.00593	0.00644	0.00596
	160.5	0.00700	0.00545	0.00616
	160	0.00179	0.00433	0.00959
	159.5	0.00722	0.00644	0.00935
	159	0.00438	0.00561	0.00905
	158.5	0.00354	0.00458	0.00689
	158	0.00714	0.00653	0.01010
	157.5	0.00289	0.00788	0.01248
	157	0.00277	0.00306	0.00711
	156.5	0.00214	0.00527	0.00777
	156	0.00892	0.00402	0.00850
	155.5	0.00221	0.00649	0.01070
	155	0.00465	0.00638	0.00913
	154.5	0.00362	0.00998	0.01154
	154	0.00573	0.00728	0.00883
	153.5	0.00336	0.00603	0.01217
	153	0.00557	0.00445	0.00870
	152.5	0.00399	0.00606	0.01195
	152	0.00416	0.00713	0.00946
	151.5	0.00432	0.00680	0.01047
	151	0.00458	0.00893	0.01004
	150.5	0.00340	0.00742	0.00783
	150	0.00558	0.00384	0.00866
	149.5	0.00401	0.00438	0.00300
	149	0.00388	0.00473	0.00753
	148.5	0.00483	0.00840	0.00833
	148	0.00566	0.00575	0.01061
	147.5	0.00200	0.00446	0.00775
	147	0.00436	0.00667	0.01032
	146.5	0.00340	0.00477	0.00590
	146	0.00432	0.00504	0.01026
	145.5	0.00489	0.00561	0.00922
	145	0.00206	0.00733	0.01226
	144.5	0.00544	0.00216	0.00760
	144	0.00636	0.00989	0.00714
	143.5	0.00624	0.01254	0.00809
	143	0.00229	0.00388	0.00759
	142.5	0.00403	0.00285	0.00825
	142	0.00545	0.00315	0.00687
	141.5	0.00385	0.00469	0.00486
	141	0.00397	0.00549	0.01098
	140.5	0.00302	0.00456	0.00875
	140	0.00612	0.00718	0.00683
	139.5	0.00391	0.00502	0.00748
	139	0.00791	0.00461	0.01108
	138.5	0.00576	0.00575	0.00753
	138	0.00460	0.00729	0.00672
	137.5	0.00413	0.00830	0.00999
	137	0.00711	0.00556	0.00770
	136.5	0.00584	0.00596	0.00773
	136	0.00451	0.00937	0.00992
	135.5	0.00220	0.00756	0.00739
	135	0.00578	0.00598	0.01021
	134.5	0.00622	0.00742	0.00733
	134	0.00271	0.00594	0.00676
	133.5	0.00195	0.00761	0.00660
	133	0.00433	0.00534	0.00876
	132.5	0.00577	0.00483	0.00755
	132	0.00379	0.00595	0.00729
	131.5	0.00626	0.00665	0.00754
	131	0.00378	0.00675	0.00626
	130.5	0.00377	0.00573	0.00679
	130	0.00633	0.00673	0.00717
	129.5	0.00408	0.00683	0.00690
	129	0.00750	0.00295	0.00737
	128.5	0.00738	0.00554	0.00954
	128	0.00631	0.00513	0.01097
	127.5	0.00498	0.00365	0.00912
	127	0.00442	0.00372	0.00508
	126.5	0.00526	0.00806	0.01049
	126	0.00731	0.00749	0.00707
	125.5	0.00427	0.00538	0.00904
	125	0.00600	0.00456	0.00740
	124.5	0.00400	0.00483	0.00846
	124	0.00279	0.01036	0.00901
	123.5	0.00339	0.00549	0.00795
	123	0.00622	0.00837	0.00731
	122.5	0.00380	0.00602	0.00553
	122	0.00454	0.00542	0.00697
	121.5	0.01032	0.00383	0.00722
	121	0.00468	0.00765	0.01065
	120.5	0.00412	0.00614	0.00688
	120	0.00368	0.00338	0.00773
	119.5	0.00716	0.00452	0.00524
	119	0.00583	0.00774	0.00846
	118.5	0.00471	0.00876	0.01012
	118	0.00512	0.00445	0.00649
	117.5	0.00373	0.00615	0.00849
	117	0.00400	0.00787	0.00653
	116.5	0.00622	0.00480	0.01011
	116	0.00436	0.00595	0.00823
	115.5	0.00502	0.00668	0.00848
	115	0.00632	0.00522	0.00850
	114.5	0.00565	0.00394	0.00760
	114	0.00442	0.00206	0.00714
	113.5	0.00521	0.00672	0.00800
	113	0.00495	0.00843	0.00764
	112.5	0.00432	0.00571	0.01028
	112	0.00630	0.00644	0.00769
	111.5	0.00774	0.00622	0.00762
	111	0.00628	0.00742	0.00834
	110.5	0.00407	0.00561	0.00773
	110	0.00324	0.00617	0.00953
	109.5	0.00557	0.00606	0.00791
	109	0.00434	0.00531	0.00899
	108.5	0.00370	0.00322	0.00803
	108	0.00292	0.00552	0.00836
	107.5	0.00996	0.00421	0.00655
	107	0.00584	0.00882	0.00970
	106.5	0.00562	0.00598	0.00920
	106	0.00857	0.00878	0.00717
	105.5	0.00417	0.00457	0.00813
	105	0.00509	0.00902	0.00891
	104.5	0.00375	0.00726	0.00761
	104	0.00630	0.00592	0.00743
	103.5	0.00471	0.00404	0.01145
	103	0.00354	0.00749	0.00977
	102.5	0.00489	0.00968	0.00886
	102	0.00762	0.00945	0.00986
	101.5	0.00842	0.00924	0.01211
	101	0.00184	0.00549	0.00840
	100.5	0.00434	0.00542	0.01087
	100	0.00618	0.00646	0.00843
	99.5	0.00541	0.00594	0.00764
	99	0.00526	0.00399	0.00759
	98.5	0.00756	0.00433	0.00771
	98	0.00570	0.00560	0.00619
	97.5	0.00543	0.00736	0.00556
	97	0.00596	0.00722	0.00658
	96.5	0.00411	0.00596	0.00952
	96	0.00286	0.00947	0.00647
	95.5	0.00584	0.01022	0.00673
	95	0.00625	0.00632	0.00925
	94.5	0.00507	0.00510	0.00696
	94	0.00531	0.00375	0.00913
	93.5	0.00378	0.00258	0.00848
	93	0.00562	0.00360	0.00382
	92.5	0.00449	0.00525	0.00875
	92	0.00580	0.00684	0.01027
	91.5	0.00476	0.00564	0.00747
	91	0.00549	0.00706	0.00672
	90.5	0.00423	0.00526	0.00764
	90	0.00143	0.00514	0.00829
	89.5	0.00365	0.00632	0.00831
	89	0.00235	0.00592	0.00704
	88.5	0.00405	0.00709	0.00926
	88	0.00688	0.00599	0.01152
	87.5	0.00581	0.00492	0.01049
	87	0.00736	0.01024	0.00843
	86.5	0.00736	0.00472	0.00836
	86	0.00402	0.00742	0.00745
	85.5	0.00615	0.00650	0.00891
	85	0.00503	0.00476	0.00950
	84.5	0.00307	0.00503	0.00919
	84	0.00471	0.00496	0.00638
	83.5	0.00660	0.00665	0.01064
	83	0.01022	0.00299	0.00819
	82.5	0.00492	0.00343	0.00929
	82	0.01027	0.00600	0.00692
	81.5	0.00312	0.00602	0.00819
	81	0.00498	0.00897	0.00844
	80.5	0.00591	0.00434	0.00969
	80	0.00837	0.00510	0.00604
	79.5	0.00426	0.00744	0.00769
	79	0.00694	0.01231	0.00775
	78.5	0.00570	0.00729	0.01001
	78	0.00785	0.00458	0.00728
	77.5	0.00743	0.00389	0.00880
	77	0.00234	0.01187	0.00742
	76.5	0.00881	0.00495	0.00952
	76	0.00536	0.00457	0.01202
	75.5	0.00436	0.00450	0.00710
	75	0.00497	0.00533	0.00924
	74.5	0.00491	0.00473	0.00732
	74	0.00576	0.00490	0.00684
	73.5	0.00418	0.00494	0.00756
	73	0.00433	0.00669	0.00870
	72.5	0.00446	0.00487	0.00602
	72	0.00531	0.00955	0.00704
	71.5	0.00471	0.00774	0.00861
	71	0.00876	0.01162	0.00935
	70.5	0.01621	0.00627	0.00826
	70	0.00685	0.00600	0.00681
	69.5	0.00429	0.00661	0.00935
	69	0.00373	0.00820	0.00766
	68.5	0.00459	0.00590	0.01133
	68	0.00589	0.00450	0.00820
	67.5	0.00547	0.00644	0.01089
	67	0.00328	0.00577	0.00833
	66.5	0.00522	0.00430	0.00836
	66	0.00588	0.00480	0.00621
	65.5	0.00372	0.00964	0.00856
	65	0.00735	0.00464	0.00657
	64.5	0.00694	0.00623	0.00619
	64	0.00344	0.00536	0.00920
	63.5	0.00450	0.00602	0.00847
	63	0.00378	0.00809	0.00897
	62.5	0.00608	0.00523	0.00616
	62	0.00558	0.00502	0.00886
	61.5	0.00777	0.00970	0.00674
	61	0.00290	0.00630	0.00854
	60.5	0.00339	0.00272	0.00622
	60	0.00285	0.00494	0.00766
	59.5	0.00363	0.00792	0.00953
	59	0.00345	0.00537	0.01063
	58.5	0.00338	0.00667	0.01053
	58	0.00489	0.00683	0.00606
	57.5	0.00287	0.00565	0.00973
	57	0.00481	0.00825	0.00883
	56.5	0.00823	0.00749	0.01013
	56	0.00970	0.00463	0.00843
	55.5	0.00630	0.00494	0.00707
	55	0.00622	0.00445	0.00881
	54.5	0.00720	0.00545	0.01173
	54	0.00491	0.00458	0.00888
	53.5	0.00732	0.00937	0.00763
	53	0.00459	0.00607	0.00890
	52.5	0.00468	0.00338	0.01001
	52	0.01166	0.00270	0.00876
	51.5	0.00537	0.00883	0.00813
	51	0.00455	0.00394	0.00690
	50.5	0.00408	0.00565	0.00776
	50	0.00290	0.00953	0.00776

## Sheet: Figure 2d
		S(2p), undoped PBTTT (no PC, light)	S(2p), PBTTT+Acr-Me+ (light, 4 min)	S(2p), PBTTT+Acr-Me+ (light, 8min)	S(2p), PBTTT+Acr-Me+ (light, 12min)			F(1s), undoped PBTTT, (no PC, light)	F(1s), PBTTT+Acr-Me+ (light, 4 min)	F(1s), PBTTT+Acr-Me+ (light, 8min)	F(1s), PBTTT+Acr-Me+ (light, 12min)
Axis	x	y	y	y	y		x	y	y	y	y
Parameter	Binding energy	Intensity	Intensity	Intensity	Intensity		Binding energy	Intensity	Intensity	Intensity	Intensity
Unit	eV	arb. units	arb. units	arb. units	arb. units		eV	arb. units	arb. units	arb. units	arb. units
	171	0.00251	-0.00226	0.00723	0.01574		693	-0.03962	-0.03962	0.02207	-0.00159
	170.95	0.00195	-0.00233	0.00706	0.02802		692.95	-0.03125	-0.03125	0.02283	0.01806
	170.9	0.00311	0.00519	0.01019	0.01694		692.9	-0.00038	-0.00038	0.02214	0.00906
	170.85	0.00659	0.01405	0.00781	0.01464		692.85	-0.01625	-0.01625	0.02172	0.00946
	170.8	0.00343	0.01833	0.00523	0.02368		692.8	-0.02845	-0.02845	0.02225	0.02046
	170.75	0.00944	0.00594	0.00370	0.02854		692.75	-0.02366	-0.02366	0.01340	0.01774
	170.7	0.01633	0.01334	0.00543	0.02756		692.7	-0.00761	-0.00761	0.00647	-0.00657
	170.65	0.01216	0.01218	0.01262	0.02815		692.65	-0.00824	-0.00824	0.01618	0.01473
	170.6	0.01208	0.01568	0.01063	0.02209		692.6	-0.00979	-0.00979	0.02540	0.01365
	170.55	0.00077	0.02375	0.01182	0.01979		692.55	-0.02617	-0.02617	0.02465	0.00332
	170.5	0.00898	0.01290	0.01572	0.02245		692.5	0.00905	0.00905	0.01289	0.00806
	170.45	0.01355	0.01673	0.01746	0.02554		692.45	0.02227	0.02227	0.01097	-0.00441
	170.4	0.00610	0.00503	0.02019	0.02840		692.4	-0.00369	-0.00369	0.00837	0.01367
	170.35	0.01182	0.00862	0.02344	0.03455		692.35	-0.03174	-0.03174	-0.00055	-0.00041
	170.3	0.01252	0.02005	0.02125	0.04297		692.3	-0.01968	-0.01968	-0.01204	-0.00377
	170.25	0.00769	0.01583	0.01901	0.04368		692.25	-0.01235	-0.01235	0.01585	-0.01409
	170.2	0.00612	0.01987	0.02708	0.04292		692.2	-0.01835	-0.01835	0.03607	0.01246
	170.15	0.00835	0.02970	0.03840	0.04284		692.15	-0.00439	-0.00439	0.02497	0.03023
	170.1	0.00925	0.02811	0.03522	0.05414		692.1	0.02786	0.02786	0.02721	0.02566
	170.05	0.00890	0.02925	0.03366	0.06907		692.05	0.01068	0.01068	0.00735	0.01683
	170	0.01181	0.02348	0.03913	0.07211		692	0.01316	0.01316	0.00928	0.01736
	169.95	0.00947	0.01118	0.04084	0.07001		691.95	0.00648	0.00063	0.00387	0.00137
	169.9	0.00370	0.02188	0.04279	0.07258		691.9	-0.01814	0.00259	-0.00104	0.01209
	169.85	0.00451	0.03934	0.05296	0.07539		691.85	-0.00352	-0.00663	0.00105	0.02086
	169.8	0.00679	0.04450	0.05796	0.08316		691.8	-0.00473	-0.02155	0.00190	0.02307
	169.75	0.01415	0.03919	0.05782	0.08453		691.75	0.00085	-0.01169	0.01076	0.01805
	169.7	0.00893	0.04081	0.06158	0.09574		691.7	0.00214	-0.00833	0.02256	0.01548
	169.65	0.00824	0.03916	0.06254	0.10161		691.65	-0.01337	-0.00371	0.02594	0.02592
	169.6	0.01019	0.04766	0.06902	0.10642		691.6	-0.00254	0.00352	0.02099	0.02381
	169.55	0.00630	0.04443	0.07724	0.10659		691.55	0.00813	-0.00244	0.02609	0.00550
	169.5	0.00987	0.04660	0.08255	0.11462		691.5	0.01487	-0.01271	0.02694	0.01669
	169.45	0.01372	0.05724	0.08603	0.12290		691.45	0.01826	-0.01422	0.03048	0.02142
	169.4	0.00848	0.06123	0.09112	0.12828		691.4	-0.00407	0.03129	0.03035	0.01734
	169.35	0.00392	0.05352	0.08741	0.12953		691.35	-0.01333	0.04023	0.01083	0.01076
	169.3	0.01110	0.04497	0.08891	0.14231		691.3	-0.02998	-0.00489	0.01036	0.01113
	169.25	0.01045	0.04227	0.09278	0.13799		691.25	-0.00339	-0.02646	0.01505	0.01673
	169.2	0.00366	0.05730	0.09420	0.13109		691.2	-0.01252	0.00384	0.00707	0.01185
	169.15	0.00714	0.05671	0.09649	0.14446		691.15	0.00218	0.01398	0.01193	0.00878
	169.1	0.01108	0.05836	0.10191	0.15567		691.1	-0.00153	0.00449	0.01094	0.00866
	169.05	0.01118	0.05992	0.09515	0.15784		691.05	-0.01091	0.00860	0.01891	0.00392
	169	0.00613	0.06908	0.10224	0.16919		691	-0.01943	-0.01972	0.01687	0.00736
	168.95	0.00580	0.06371	0.11029	0.16466		690.95	-0.03962	-0.02598	0.02110	0.02324
	168.9	0.01250	0.05825	0.10714	0.15784		690.9	-0.03125	0.00178	0.04042	0.02392
	168.85	0.01495	0.06190	0.11075	0.15759		690.85	-0.00038	-0.00212	0.04388	0.01566
	168.8	0.01286	0.06752	0.10571	0.15316		690.8	-0.01625	-0.01032	0.03859	0.02323
	168.75	0.01461	0.06647	0.10668	0.15276		690.75	-0.02845	0.00782	0.03212	0.02806
	168.7	0.01725	0.08178	0.11177	0.17268		690.7	-0.02366	0.01231	0.03392	0.02599
	168.65	0.01847	0.06100	0.10924	0.18362		690.65	-0.00761	0.02434	0.04025	0.01981
	168.6	0.01444	0.07500	0.11155	0.18059		690.6	-0.00824	0.03773	0.04525	0.04570
	168.55	0.01361	0.07777	0.11826	0.17622		690.55	-0.00979	0.01604	0.03635	0.03606
	168.5	0.01060	0.08300	0.11746	0.17290		690.5	-0.02617	0.03782	0.03730	0.02331
	168.45	0.00993	0.07932	0.11771	0.17311		690.45	0.00905	0.04398	0.04100	0.02969
	168.4	0.01047	0.07556	0.11844	0.18589		690.4	0.02227	0.03218	0.04734	0.02932
	168.35	0.01457	0.08907	0.12645	0.19868		690.35	-0.00369	0.02123	0.04240	0.02667
	168.3	0.01113	0.09200	0.14001	0.20047		690.3	-0.03174	0.04606	0.05136	0.04906
	168.25	0.00895	0.07957	0.12465	0.20283		690.25	-0.01968	0.03369	0.04414	0.06153
	168.2	0.00784	0.06920	0.12537	0.20230		690.2	-0.01235	0.01564	0.05437	0.07228
	168.15	0.01834	0.07706	0.13684	0.19422		690.15	-0.01835	0.03508	0.06765	0.08021
	168.1	0.01629	0.08722	0.14142	0.19496		690.1	-0.00439	0.03375	0.07058	0.09862
	168.05	0.01977	0.08230	0.14656	0.20274		690.05	0.02786	0.04913	0.08501	0.07802
	168	0.01755	0.09800	0.13966	0.21417		690	0.01068	0.05222	0.09353	0.07969
	167.95	0.01514	0.09784	0.13928	0.20540		689.95	0.01316	0.02417	0.10131	0.08898
	167.9	0.01595	0.09156	0.13474	0.20194		689.9	0.00063	0.06928	0.09495	0.10465
	167.85	0.01710	0.09657	0.13091	0.19741		689.85	0.00259	0.08044	0.10478	0.10495
	167.8	0.02244	0.07970	0.11465	0.18830		689.8	-0.00663	0.07244	0.13486	0.13587
	167.75	0.02439	0.08014	0.10839	0.18620		689.75	0.00648	0.05725	0.14562	0.15265
	167.7	0.02678	0.07888	0.11228	0.16571		689.7	-0.01814	0.09932	0.13427	0.14817
	167.65	0.02590	0.07203	0.10267	0.15267		689.65	-0.00352	0.11737	0.13746	0.15615
	167.6	0.03365	0.06544	0.09566	0.14763		689.6	-0.00473	0.12568	0.17037	0.17149
	167.55	0.03362	0.04551	0.08817	0.14078		689.55	0.00085	0.12223	0.18678	0.19655
	167.5	0.02938	0.04447	0.08951	0.12510		689.5	0.00214	0.13000	0.21861	0.22095
	167.45	0.03425	0.04678	0.07941	0.11887		689.45	-0.01337	0.14813	0.23086	0.24074
	167.4	0.02367	0.04632	0.06050	0.11580		689.4	-0.00254	0.16216	0.24700	0.25662
	167.35	0.02158	0.05063	0.05871	0.10340		689.35	0.00813	0.16241	0.27943	0.29441
	167.3	0.02173	0.03706	0.05938	0.09396		689.3	0.01487	0.18564	0.28060	0.27712
	167.25	0.02170	0.04582	0.05639	0.08865		689.25	0.01826	0.21665	0.31811	0.32471
	167.2	0.02018	0.04084	0.05426	0.08269		689.2	-0.00407	0.23104	0.33443	0.35564
	167.15	0.02558	0.04543	0.05751	0.07957		689.15	-0.01333	0.26426	0.35747	0.37131
	167.1	0.02253	0.04948	0.05439	0.07416		689.1	-0.02998	0.29515	0.39243	0.41005
	167.05	0.02731	0.04099	0.05781	0.07216		689.05	-0.00339	0.28758	0.41384	0.44826
	167	0.03233	0.04125	0.05578	0.06752		689	-0.01252	0.28413	0.44627	0.46293
	166.95	0.02679	0.05483	0.05089	0.06575		688.95	0.00218	0.33375	0.47641	0.49067
	166.9	0.02799	0.04776	0.04914	0.06666		688.9	-0.00153	0.33059	0.50191	0.54394
	166.85	0.03216	0.04333	0.04971	0.06555		688.85	-0.01091	0.34398	0.51292	0.59266
	166.8	0.02966	0.04794	0.05467	0.07500		688.8	-0.01943	0.35574	0.55572	0.62902
	166.75	0.02864	0.04726	0.06058	0.06877		688.75	-0.03962	0.37934	0.58741	0.64809
	166.7	0.02979	0.05527	0.06249	0.07253		688.7	-0.03125	0.38968	0.61899	0.68982
	166.65	0.02380	0.06507	0.06562	0.07063		688.65	-0.00038	0.41881	0.64441	0.74339
	166.6	0.02164	0.06366	0.06178	0.07034		688.6	-0.01625	0.41866	0.67127	0.78087
	166.55	0.02971	0.05823	0.06405	0.07795		688.55	-0.02845	0.43436	0.68839	0.80662
	166.5	0.03480	0.06636	0.06461	0.08209		688.5	-0.02366	0.47699	0.70054	0.82484
	166.45	0.03825	0.07328	0.06261	0.08117		688.45	-0.00761	0.50530	0.75748	0.85212
	166.4	0.03518	0.07064	0.06304	0.08512		688.4	-0.00824	0.49879	0.75065	0.91336
	166.35	0.03035	0.06151	0.07542	0.08782		688.35	-0.00979	0.49023	0.74217	0.95028
	166.3	0.03361	0.06207	0.07284	0.09597		688.3	-0.02617	0.48748	0.75456	0.95732
	166.25	0.04737	0.06351	0.07607	0.09192		688.25	0.00905	0.49017	0.76664	0.98587
	166.2	0.05987	0.07146	0.08082	0.08935		688.2	0.02227	0.49939	0.81520	1.01059
	166.15	0.06312	0.06497	0.08132	0.10467		688.15	-0.00369	0.50962	0.80659	0.97804
	166.1	0.08264	0.08018	0.09100	0.11824		688.1	-0.03174	0.49896	0.78225	1.00355
	166.05	0.08530	0.09495	0.09679	0.12051		688.05	-0.01968	0.47824	0.78054	1.01569
	166	0.09326	0.09923	0.10702	0.12505		688	-0.01235	0.48566	0.80792	1.02566
	165.95	0.11451	0.09565	0.11274	0.13240		687.95	-0.01835	0.46295	0.77026	1.02221
	165.9	0.14884	0.09300	0.11162	0.15264		687.9	-0.00439	0.44706	0.74137	0.98929
	165.85	0.18783	0.09320	0.11685	0.15713		687.85	0.02786	0.43678	0.73211	0.98832
	165.8	0.21584	0.11519	0.12109	0.16218		687.8	0.01068	0.41309	0.72221	0.95209
	165.75	0.23714	0.11358	0.13445	0.16612		687.75	0.01316	0.40684	0.69127	0.94917
	165.7	0.28058	0.13463	0.15619	0.18660		687.7	0.00063	0.39309	0.66665	0.92634
	165.65	0.34437	0.13647	0.16255	0.21104		687.65	0.00648	0.36867	0.64528	0.90587
	165.6	0.38359	0.15955	0.18208	0.22521		687.6	-0.01814	0.35841	0.60985	0.86938
	165.55	0.40772	0.19109	0.20561	0.23845		687.55	-0.00352	0.35705	0.56118	0.80473
	165.5	0.44518	0.22398	0.22939	0.26189		687.5	-0.00473	0.35218	0.53257	0.75617
	165.45	0.46417	0.24628	0.24627	0.28541		687.45	0.00085	0.30938	0.48716	0.74662
	165.4	0.48396	0.27073	0.26939	0.31230		687.4	0.00214	0.27920	0.45740	0.69481
	165.35	0.49484	0.28471	0.30197	0.33186		687.35	-0.01337	0.26941	0.45221	0.62176
	165.3	0.51342	0.32793	0.33476	0.36516		687.3	-0.00254	0.22335	0.42952	0.59495
	165.25	0.51133	0.35780	0.36058	0.38953		687.25	0.00813	0.20460	0.39485	0.58063
	165.2	0.49380	0.40604	0.40388	0.41393		687.2	0.01487	0.20314	0.34309	0.54162
	165.15	0.48934	0.45332	0.44104	0.45434		687.15	0.01826	0.19187	0.29844	0.48782
	165.1	0.46021	0.47595	0.47533	0.46472		687.1	-0.00407	0.16477	0.27896	0.44280
	165.05	0.42953	0.52050	0.51012	0.50486		687.05	-0.01333	0.13748	0.25709	0.40669
	165	0.41842	0.51604	0.52739	0.54993		687	-0.02998	0.16428	0.24427	0.37364
	164.95	0.41741	0.57606	0.54150	0.57712		686.95	-0.00339	0.12735	0.23962	0.32496
	164.9	0.39257	0.63176	0.57058	0.60154		686.9	-0.01252	0.08330	0.19911	0.30269
	164.85	0.34954	0.61888	0.59544	0.62573		686.85	0.00218	0.06939	0.16355	0.26551
	164.8	0.32925	0.57926	0.60911	0.63985		686.8	-0.00153	0.08252	0.12163	0.21859
	164.75	0.33821	0.57419	0.62395	0.66212		686.75	-0.01091	0.07449	0.10250	0.21457
	164.7	0.36981	0.56237	0.63291	0.66349		686.7	-0.01943	0.06491	0.10777	0.19094
	164.65	0.40234	0.55873	0.63320	0.68392		686.65	-0.03962	0.07824	0.09674	0.15166
	164.6	0.44553	0.58224	0.63432	0.68649		686.6	-0.03125	0.08303	0.09907	0.15493
	164.55	0.49877	0.56963	0.62106	0.68170		686.55	-0.00038	0.07903	0.09209	0.14110
	164.5	0.56352	0.54161	0.61268	0.66468		686.5	-0.01625	0.06205	0.08658	0.11809
	164.45	0.63581	0.52062	0.59527	0.66756		686.45	-0.02845	0.03239	0.06469	0.09967
	164.4	0.71280	0.52775	0.58870	0.67580		686.4	-0.02366	0.01360	0.06139	0.10204
	164.35	0.79368	0.53104	0.58460	0.63332		686.35	-0.00761	0.02269	0.05234	0.07494
	164.3	0.88197	0.54904	0.57742	0.60984		686.3	-0.00824	0.01617	0.04308	0.06859
	164.25	0.94458	0.56852	0.59332	0.61563		686.25	-0.00979	0.02167	0.04388	0.05999
	164.2	0.99337	0.59842	0.59208	0.65435		686.2	-0.02617	-0.00636	0.04459	0.07056
	164.15	1.00000	0.64879	0.60337	0.65555		686.15	0.00905	0.00157	0.04766	0.06029
	164.1	0.98937	0.68719	0.64127	0.64838		686.1	0.02227	0.00886	0.04218	0.04612
	164.05	0.95170	0.68772	0.65514	0.68975		686.05	-0.00369	0.01250	0.03376	0.04461
	164	0.92847	0.75937	0.68921	0.72599		686	-0.03174	0.01021	0.02699	0.02815
	163.95	0.90379	0.81752	0.75363	0.77107		685.95	-0.01968	0.00858	0.03169	0.02507
	163.9	0.81488	0.86873	0.78816	0.81291		685.9	-0.01235	-0.00729	0.03093	0.03663
	163.85	0.73757	0.89539	0.82794	0.84517		685.85	-0.01835	-0.00752	0.02792	0.04097
	163.8	0.65421	0.89162	0.88830	0.89759		685.8	-0.00439	0.00439	0.03258	0.03104
	163.75	0.55694	0.94913	0.93143	0.94867		685.75	0.02786	0.01498	0.02851	0.02336
	163.7	0.47435	0.97010	0.94222	0.94831		685.7	0.01068	0.00216	0.03241	0.01186
	163.65	0.39930	1.00000	0.98673	0.98776		685.65	0.01316	0.01009	0.02145	0.01353
	163.6	0.33768	0.97380	0.98839	0.99998		685.6	0.00063	0.01496	0.02548	0.03902
	163.55	0.28882	0.90960	1.00000	1.00000		685.55	0.00259	-0.00034	0.01381	0.02831
	163.5	0.22083	0.87689	0.97072	0.99856		685.5	-0.00663	-0.00528	0.00297	-0.00247
	163.45	0.14290	0.85911	0.92650	0.97281		685.45	-0.02155	-0.00009	0.03278	0.00703
	163.4	0.11690	0.76478	0.86610	0.94569		685.4	-0.01169	-0.01456	0.03953	0.00664
	163.35	0.08930	0.67261	0.82148	0.88439		685.35	-0.00833	0.01280	0.03246	0.01572
	163.3	0.05874	0.64699	0.76346	0.80587		685.3	-0.00371	0.03794	0.01550	0.01320
	163.25	0.03820	0.58576	0.68988	0.75847		685.25	0.00352	0.05259	0.00822	0.01919
	163.2	0.03531	0.50055	0.60083	0.69015		685.2	-0.00244	0.03318	0.02455	0.02452
	163.15	0.03206	0.43799	0.53583	0.59108		685.15	-0.01271	0.01549	0.02267	0.01576
	163.1	0.02421	0.36558	0.45783	0.52260		685.1	-0.01422	0.00275	0.02542	0.01712
	163.05	0.01735	0.30986	0.38648	0.45739		685.05	0.03129	0.00053	0.03670	0.01209
	163	0.01362	0.26398	0.31155	0.37909		685	0.04023	0.00983	0.03562	0.02429
	162.95	0.00687	0.18686	0.24796	0.30901		684.95	-0.00489	0.00797	0.03589	0.03208
	162.9	0.00441	0.13916	0.19247	0.25631		684.9	-0.02646	0.00837	0.05014	0.03884
	162.85	0.00429	0.10591	0.15439	0.20269		684.85	0.00384	-0.01966	0.02660	0.01572
	162.8	0.00081	0.07940	0.12520	0.15908		684.8	0.00648	-0.00907	0.01962	0.02752
	162.75	0.00303	0.05726	0.09159	0.12050		684.75	-0.01814	-0.01593	0.01222	0.01773
	162.7	0.00035	0.03227	0.07501	0.08881		684.7	-0.00352	-0.01322	0.00595	-0.00722
	162.65	-0.00402	0.02447	0.05122	0.05671		684.65	-0.00473	0.01523	0.01953	-0.00745
	162.6	0.00243	0.03300	0.03590	0.03843		684.6	0.00085	-0.00254	-0.00133	-0.00189
	162.55	0.00328	0.02390	0.02693	0.02547		684.55	0.00214	-0.01752	-0.00285	-0.00470
	162.5	0.00030	0.01850	0.01580	0.02417		684.5	-0.01337	0.00750	0.01087	0.01610
	162.45	-0.00574	0.01331	0.00542	0.01871		684.45	-0.00254	0.01566	0.01831	0.01145
	162.4	-0.00378	0.00818	0.01016	0.01447		684.4	0.00813	0.00112	0.01293	0.00489
	162.35	0.00207	0.00674	0.00643	0.01015		684.35	0.01487	-0.00025	0.00823	0.01474
	162.3	0.00266	0.00173	0.00258	0.00769		684.3	0.01826	-0.00294	0.00891	0.01491
	162.25	-0.00021	-0.00906	0.00470	0.00658		684.25	-0.00407	-0.00775	0.00819	0.01215
	162.2	0.00277	-0.00132	0.00079	0.00554		684.2	-0.01333	0.00508	0.01432	0.00667
	162.15	0.00377	0.00103	0.00460	0.00653		684.15	-0.02998	-0.00316	0.00469	0.00413
	162.1	0.00757	0.00456	-0.00186	0.00458		684.1	-0.00339	-0.01449	0.01435	-0.01240
	162.05	0.00902	-0.00027	0.00049	-0.00161		684.05	-0.01252	-0.03186	-0.00058	-0.01146
	162	0.00047	-0.00380	-0.00450	-0.00067		684	0.00218	-0.02083	0.00272	0.00843
	161.95	-0.00286	-0.00620	-0.00186	-0.00033		683.95	-0.00153	-0.00818	0.01310	0.01696
	161.9	-0.00052	0.00529	0.00216	-0.00499		683.9	-0.01091	-0.00583	0.00993	0.00057
	161.85	0.00212	-0.00072	-0.00405	-0.00158		683.85	-0.01943	-0.01011	0.00470	0.00058
	161.8	-0.00326	-0.00618	-0.00371	-0.00193		683.8	-0.03962	-0.01727	-0.00260	-0.00109
	161.75	-0.00804	-0.00389	-0.00561	0.00128		683.75	-0.03125	-0.02004	0.01091	-0.01663
	161.7	-0.00485	0.00142	-0.00121	-0.00038		683.7	-0.00038	-0.00098	0.01187	-0.00526
	161.65	-0.00256	0.00659	-0.00385	-0.00764		683.65	-0.01625	0.00830	0.01977	0.00021
	161.6	-0.00369	0.00433	0.00007	-0.00438		683.6	-0.02845	-0.02405	0.02130	-0.01406
	161.55	-0.00160	-0.00161	-0.00131	-0.00355		683.55	-0.02366	-0.01038	0.02732	-0.01644
	161.5	0.00691	-0.01019	-0.00458	-0.00088		683.5	-0.00761	-0.00659	0.01722	-0.00562
	161.45	0.00639	-0.00924	-0.00333	-0.00758		683.45	-0.00824	-0.02326	0.00285	-0.00416
	161.4	0.00380	-0.00504	-0.00287	-0.00503		683.4	-0.00979	-0.01343	-0.01161	-0.01938
	161.35	-0.00112	-0.00506	-0.00460	-0.00025		683.35	-0.02617	0.00313	-0.01195	0.00758
	161.3	-0.00332	-0.00683	-0.00639	-0.00370		683.3	0.00905	-0.00112	-0.01843	0.01044
	161.25	-0.00619	-0.00309	-0.00209	-0.01076		683.25	0.02227	-0.01909	-0.00087	-0.00584
	161.2	-0.00054	0.00102	-0.00030	-0.00588		683.2	-0.00369	-0.01741	-0.00071	-0.00576
	161.15	0.00407	-0.00181	0.00325	-0.00052		683.15	-0.03174	-0.00680	0.01543	0.00973
	161.1	0.00168	0.00036	-0.00040	0.00165		683.1	-0.01968	-0.01642	0.01397	0.00065
	161.05	-0.00452	0.00107	-0.00531	-0.00463		683.05	-0.01235	-0.01818	0.01114	0.00365
	161	-0.00165	-0.00703	-0.00689	-0.00277		683	-0.01835	-0.02456	0.01766	-0.01274

## Sheet: Figure 2e 
		undoped PBTTT (no PC, light)	PBTTT+Acr-Me+ (light, 4 min)	PBTTT+Acr-Me+ (light, 8 min)	PBTTT+Acr-Me+ (light, 12 min)			undoped PBTTT (no PC, light)	PBTTT+Acr-Me+ (light, 4 min)	PBTTT+Acr-Me+ (light, 8 min)	PBTTT+Acr-Me+ (light, 12 min)
Axis	x	y	y	y	y		x	y	y	y	y
Parameter	Kinetic energy	Intensity	Intensity	Intensity	Intensity		Binding energy	Intensity	Intensity	Intensity	Intensity
Unit	eV	arb. units	arb. units	arb. units	arb. units		eV	arb. units	arb. units	arb. units	arb. units
	2.5	0.00261	0.00164	0.00161	0.00188		4	0.00808	0.01247	0.01503	0.02574
	2.55	0.00251	0.00149	0.00154	0.00175		3.95	0.00825	0.01183	0.01367	0.02314
	2.6	0.00236	0.00140	0.00143	0.00164		3.9	0.00839	0.01137	0.01279	0.02089
	2.65	0.00217	0.00134	0.00132	0.00154		3.85	0.00870	0.01096	0.01208	0.01905
	2.7	0.00199	0.00118	0.00121	0.00143		3.8	0.00888	0.01042	0.01124	0.01770
	2.75	0.00186	0.00109	0.00111	0.00131		3.75	0.00884	0.01041	0.01072	0.01660
	2.8	0.00173	0.00100	0.00108	0.00126		3.7	0.00915	0.01030	0.01029	0.01584
	2.85	0.00160	0.00091	0.00097	0.00109		3.65	0.00916	0.00990	0.00994	0.01496
	2.9	0.00149	0.00086	0.00092	0.00105		3.6	0.00929	0.00979	0.00973	0.01478
	2.95	0.00139	0.00078	0.00083	0.00098		3.55	0.00910	0.00971	0.00955	0.01423
	3	0.00125	0.00072	0.00077	0.00092		3.5	0.00905	0.00963	0.00933	0.01389
	3.05	0.00117	0.00068	0.00072	0.00085		3.45	0.00882	0.00941	0.00924	0.01373
	3.1	0.00114	0.00059	0.00070	0.00075		3.4	0.00860	0.00920	0.00928	0.01328
	3.15	0.00106	0.00056	0.00067	0.00067		3.35	0.00838	0.00908	0.00897	0.01320
	3.2	0.00097	0.00054	0.00059	0.00066		3.3	0.00807	0.00881	0.00894	0.01267
	3.25	0.00095	0.00053	0.00058	0.00060		3.25	0.00774	0.00861	0.00877	0.01239
	3.3	0.00091	0.00049	0.00054	0.00053		3.2	0.00747	0.00842	0.00849	0.01207
	3.35	0.00086	0.00042	0.00054	0.00049		3.15	0.00702	0.00808	0.00822	0.01178
	3.4	0.00085	0.00041	0.00047	0.00049		3.1	0.00677	0.00774	0.00813	0.01116
	3.45	0.00082	0.00040	0.00046	0.00043		3.05	0.00634	0.00744	0.00784	0.01084
	3.5	0.00083	0.00039	0.00041	0.00043		3	0.00592	0.00719	0.00758	0.01041
	3.55	0.00090	0.00040	0.00044	0.00045		2.95	0.00563	0.00681	0.00727	0.00986
	3.6	0.00097	0.00036	0.00040	0.00045		2.9	0.00532	0.00660	0.00698	0.00945
	3.65	0.00104	0.00036	0.00040	0.00049		2.85	0.00479	0.00624	0.00667	0.00902
	3.7	0.00114	0.00034	0.00038	0.00046		2.8	0.00444	0.00588	0.00640	0.00851
	3.75	0.00127	0.00036	0.00036	0.00050		2.75	0.00400	0.00557	0.00613	0.00793
	3.8	0.00144	0.00042	0.00037	0.00050		2.7	0.00354	0.00524	0.00575	0.00760
	3.85	0.00163	0.00069	0.00038	0.00045		2.65	0.00311	0.00491	0.00551	0.00703
	3.9	0.00192	0.00117	0.00038	0.00046		2.6	0.00276	0.00439	0.00508	0.00667
	3.95	0.00228	0.00189	0.00036	0.00054		2.55	0.00247	0.00425	0.00477	0.00632
	4	0.00305	0.00251	0.00037	0.00062		2.5	0.00221	0.00379	0.00446	0.00583
	4.05	0.01843	0.00330	0.00042	0.00067		2.45	0.00202	0.00353	0.00404	0.00543
	4.1	0.14628	0.00411	0.00038	0.00076		2.4	0.00189	0.00319	0.00386	0.00514
	4.15	0.49121	0.00473	0.00042	0.00080		2.35	0.00176	0.00294	0.00349	0.00462
	4.2	0.84472	0.00533	0.00043	0.00100		2.3	0.00173	0.00264	0.00315	0.00429
	4.25	0.97497	0.00601	0.00042	0.00103		2.25	0.00165	0.00245	0.00285	0.00394
	4.3	0.97034	0.00669	0.00047	0.00118		2.2	0.00159	0.00228	0.00270	0.00363
	4.35	0.92200	0.00751	0.00053	0.00127		2.15	0.00158	0.00205	0.00246	0.00324
	4.4	0.88622	0.00813	0.00061	0.00149		2.1	0.00156	0.00189	0.00217	0.00299
	4.45	0.87009	0.00985	0.00066	0.00156		2.05	0.00153	0.00170	0.00206	0.00270
	4.5	0.86683	0.02411	0.00081	0.00180		2	0.00155	0.00167	0.00186	0.00249
	4.55	0.87221	0.08909	0.00314	0.00186		1.95	0.00149	0.00154	0.00178	0.00228
	4.6	0.88254	0.24457	0.04035	0.00207		1.9	0.00151	0.00151	0.00167	0.00215
	4.65	0.89722	0.45101	0.22497	0.00293		1.85	0.00150	0.00146	0.00155	0.00199
	4.7	0.91385	0.61290	0.59862	0.01846		1.8	0.00145	0.00139	0.00152	0.00188
	4.75	0.93267	0.71693	0.90880	0.10126		1.75	0.00147	0.00137	0.00150	0.00182
	4.8	0.95190	0.78939	1.00000	0.29870		1.7	0.00148	0.00131	0.00137	0.00168
	4.85	0.96730	0.84716	0.98416	0.51615		1.65	0.00145	0.00127	0.00135	0.00162
	4.9	0.98216	0.89399	0.96404	0.66210		1.6	0.00143	0.00126	0.00133	0.00161
	4.95	0.99202	0.93134	0.94661	0.76963		1.55	0.00144	0.00122	0.00129	0.00149
	5	0.99785	0.95863	0.92764	0.85631		1.5	0.00146	0.00118	0.00123	0.00142
	5.05	1.00000	0.98060	0.91200	0.92792		1.45	0.00141	0.00117	0.00121	0.00138
	5.1	0.99263	0.99310	0.89387	0.97804		1.4	0.00136	0.00110	0.00123	0.00139
	5.15	0.98071	1.00000	0.87890	0.99860		1.35	0.00131	0.00111	0.00113	0.00132
	5.2	0.96346	0.99828	0.86021	1.00000		1.3	0.00126	0.00112	0.00110	0.00129
	5.25	0.94032	0.99150	0.83411	0.98645		1.25	0.00117	0.00101	0.00106	0.00118
	5.3	0.90441	0.97919	0.80431	0.96556		1.2	0.00111	0.00099	0.00101	0.00111
	5.35	0.86180	0.95772	0.76856	0.93271		1.15	0.00101	0.00094	0.00099	0.00110
	5.4	0.81343	0.92796	0.72667	0.89244		1.1	0.00093	0.00088	0.00090	0.00104
	5.45	0.76218	0.89225	0.68019	0.84601		1.05	0.00078	0.00089	0.00088	0.00102
	5.5	0.70920	0.84887	0.63117	0.79753		1	0.00065	0.00079	0.00085	0.00097
	5.55	0.65715	0.80529	0.58621	0.74985		0.95	0.00052	0.00076	0.00083	0.00089
	5.6	0.61066	0.76282	0.54193	0.70450		0.9	0.00040	0.00066	0.00076	0.00082
	5.65	0.57307	0.72575	0.50713	0.66673		0.85	0.00033	0.00064	0.00070	0.00078
	5.7	0.54186	0.69419	0.47941	0.63909		0.8	0.00024	0.00055	0.00063	0.00069
	5.75	0.51941	0.66939	0.46064	0.61849		0.75	0.00017	0.00045	0.00056	0.00067
	5.8	0.50225	0.65133	0.44587	0.60054		0.7	0.00017	0.00040	0.00053	0.00061
	5.85	0.48872	0.63665	0.43493	0.58928		0.65	0.00013	0.00034	0.00044	0.00050
	5.9	0.47685	0.62490	0.42640	0.58172		0.6	0.00013	0.00027	0.00038	0.00045
	5.95	0.46883	0.61448	0.41874	0.57618		0.55	0.00013	0.00023	0.00031	0.00038
	6	0.46148	0.60618	0.41290	0.57231		0.5	0.00011	0.00019	0.00026	0.00034
	6.05	0.45604	0.59735	0.40854	0.56925		0.45	0.00011	0.00013	0.00022	0.00028
	6.1	0.44953	0.59044	0.40400	0.56739		0.4	0.00010	0.00011	0.00017	0.00023
	6.15	0.44553	0.58309	0.40206	0.56467		0.35	0.00009	0.00010	0.00014	0.00020
	6.2	0.44165	0.57532	0.39806	0.56416		0.3	0.00008	0.00005	0.00011	0.00015
	6.25	0.43606	0.56797	0.39505	0.56098		0.25	0.00005	0.00007	0.00010	0.00012
	6.3	0.43225	0.55963	0.39279	0.55816		0.2	0.00008	0.00004	0.00007	0.00010
	6.35	0.42929	0.55314	0.38911	0.55577		0.15	0.00006	0.00004	0.00007	0.00009
	6.4	0.42492	0.54582	0.38679	0.55237		0.1	0.00005	0.00003	0.00007	0.00010
	6.45	0.42032	0.53717	0.38391	0.54988		0.05	0.00006	0.00004	0.00004	0.00006
	6.5	0.41632	0.52932	0.38161	0.54634		-2.8777e-13	0.00005	0.00004	0.00004	0.00007

## Sheet: Figure 2f
		PBTTT (no PC, dark)		PBTTT (no PC, light)		PBTTT+Acr-Me+, dark		PBTTT+Acr-Me+, light
Axis	x	y	y	y	y	y	y	y	y
Parameter	Light irradiation time	Electrical conductivity	S.D.	Electrical conductivity	S.D.	Electrical conductivity	S.D.	Electrical conductivity	S.D.
Unit	min	S cm-1	S cm-1	S cm-1	S cm-1	S cm-1	S cm-1	S cm-1	S cm-1
	0	1.85e-05	2.8e-06	2.83e-05	9e-07	2.04e-05	2.6e-06	0.0000180	3.2e-06
	1	1.82e-05	2.7e-06	4.14e-05	5.9e-06	0.000119	0.000010	0.641	0.069
	2	1.85e-05	2.6e-06	4.81e-05	6.2e-06	0.000205	3.2e-05	10.4	1.1
	3	0.0000180	2.8e-06	4.93e-05	0.0000010	0.000245	4.3e-05	54.5	9.4
	4	1.81e-05	2.7e-06	7.18e-05	1.21e-05	0.000284	0.000030	180	3
	5	1.78e-05	2.6e-06	5.67e-05	4.1e-06	0.000321	2.2e-05	293	6
	6	1.81e-05	2.7e-06	6.56e-05	1.21e-05	0.000353	2.1e-05	442	16
	7	1.78e-05	2.8e-06	0.0000690	2.9e-06	0.000295	3.7e-05	544	10
	8	1.69e-05	2.6e-06	6.76e-05	6.9e-06	0.000396	2.3e-05	634	31
	9	1.77e-05	2.7e-06	8.41e-05	1.17e-05	0.000343	0.000050	642	54
	10	0.0000170	2.7e-06	7.87e-05	7.8e-06	0.000361	3.2e-05	710	20
	11	1.67e-05	2.2e-06	9.14e-05	0.0000090	0.000398	1.4e-05	707	4
	12	1.62e-05	2.3e-06	7.09e-05	5.8e-06	0.000368	4.5e-05	600	31
