# Supplementary material for: Photocatalytic doping of organic semiconductors
Source: Nature. 2024 May 15;630(8015):96–101. doi: 10.1038/s41586-024-07400-5 (PMC11153156; doi:10.1038/s41586-024-07400-5)
Supplement: Supplementary file 5 — Source Data Fig. 3 [file 41586_2024_7400_MOESM5_ESM.xlsx]

## Sheet: Figure 3e
		PBTTT+Acr-Me+		PBTTT+Mes-Acr-Me+		PBTTT+Mes-Acr-Ph+		PBTTT+PDI-C6C7		PBTTT+Eosin Y
Axis	x	y	y	y	y	y	y	y	y	y	y
Parameter	Light irradiation time	Electrical conductivity	S.D.	Electrical conductivity	S.D.	Electrical conductivity	S.D.	Electrical conductivity	S.D.	Electrical conductivity	S.D.
Unit	min	S cm-1	S cm-1	S cm-1	S cm-1	S cm-1	S cm-1	S cm-1	S cm-1	S cm-1	S cm-1
	0	3.77e-05	6.6e-06	2.52e-05	3.1e-06	5.33e-05	4.1e-06	0.0000290	4.4e-06	3.47e-05	7.4e-06
	1	0.293	0.032	0.0246	0.0027	0.0141	0.0013	7.86e-05	7.8e-06	0.000165	1.5e-05
	2	3.81	0.40	0.647	0.060	0.240	0.024	0.000184	1.1e-05	0.000379	3.3e-05
	3	20.3	1.9	4.35	0.26	1.35	0.13	0.000431	3.5e-05	0.000835	5.3e-05
	4	107	5	26.7	2.2	7.24	0.45	0.000885	5.1e-05	0.00141	8e-05
	5	276	19	57.2	2.2	16.8	0.8	0.00158	0.00010	0.00216	0.00016
	6	349	16	131	10	28.5	2.0	0.00250	0.00014	0.00274	0.00014
	7	528	17	168	4	95.1	3.9	0.00417	0.00020	0.00345	0.00022
	8	693	41	192	10	101	5	0.00588	0.00016	0.00403	0.00023
	9	706	40	309	13	139	7	0.00760	0.00024	0.00476	0.00026
	10	760	6	364	13	186	5	0.00941	0.00026	0.00507	0.00015
	11	719	31	294	12	227	4	0.00998	0.00053	0.00523	0.00013
	12	682	8	242	18	201	2	0.0120	0.0002	0.00529	0.00032
	13							0.0132	0.0003	0.00524	0.00051
	14							0.0148	0.0004	0.00500	0.00022
	15							0.0152	0.0004	0.00422	0.00019

## Sheet: Figure 3f
		P(g42T-T)+Acr-Me+		P(g42T-T)+Mes-Acr-Me+		P(g42T-T)+Mes-Acr-Ph+		P(g42T-T)+PDI-C6C7		P(g42T-T)+Eosin Y
Axis	x	y	y	y	y	y	y	y	y	y	y
Parameter	Light irradiation time	Electrical conductivity	S.D.	Electrical conductivity	S.D.	Electrical conductivity	S.D.	Electrical conductivity	S.D.	Electrical conductivity	S.D.
Unit	min	S cm-1	S cm-1	S cm-1	S cm-1	S cm-1	S cm-1	S cm-1	S cm-1	S cm-1	S cm-1
	0	4.32e-05	0.0000070	2.18e-05	8.6e-06	4.61e-05	0.0000090	3.02e-05	4.6e-06	4.16e-05	5.7e-06
	0.5	882	64	752	121	294	101	0.0467	0.0041	0.291	0.021
	1	943	105	880	23	409	99	0.174	0.013	3.42	0.38
	1.5	1100	127	890	115	602	55	0.340	0.033	12.2	1.1
	2	1323	125	941	115	753	107	0.763	0.075	21.7	1.7
	2.5	1557	131	1083	108	778	96	1.49	0.15	27.8	2.6
	3	1762	104	1294	50	1073	170	2.34	0.21	32.1	2.6
	3.5	1984	324	1331	128	883	111	5.94	0.51	33.3	2.7
	4	2224	142	1317	50			8.05	0.95	33.8	2.8
	4.5	3011	335	1327	54			11.9	0.5	34.7	2.4
	5	2727	241					18.4	0.9	34.2	1.7
	5.5							22.1	1.4
	6							36.9	1.6
	6.5							44.7	0.9
	7							57.5	1.3
	7.5							67.3	1.5
	8							72.0	2.4
	8.5							97.8	1.7
	9							114	4
	9.5							127	5
	10							139	1
	10.5							164	7
	11							174	6
	11.5							179	1
	12							189	6
	12.5							205	9
	13							204	5
	13.5							194	3
	14							192	1
	14.5							187	5
	15							180	9

## Sheet: Figure 3g
			P(g42T-T)			P(g42T-TT)			PBTTT			P3HT			PTQ1			gDPP-g2T
Axis		x	y		x	y		x	y		x	y		x	y		x	y
Parameter		EA*PC - IPOSC	Electrical conductivity enhancement		EA*PC - IPOSC	Electrical conductivity enhancement		EA*PC - IPOSC	Electrical conductivity enhancement		EA*PC - IPOSC	Electrical conductivity enhancement		EA*PC - IPOSC	Electrical conductivity enhancement		EA*PC - IPOSC	Electrical conductivity enhancement
Unit		eV			eV			eV			eV			eV			eV
	Eosin Y	1.6	803000	Eosin Y	1.57	507000	Eosin Y	0.98	140	Eosin Y	1.07	6.17	Eosin Y	0.66	4.99	Eosin Y	1.12	20500
	PDI-C6C7	1.91	4750000	PDI-C6C7	1.88	2750000	PDI-C6C7	1.29	403	PDI-C6C7	1.38	22.8	PDI-C6C7	0.97	6.3	PDI-C6C7	1.43	3610
	Mes-Acr-Ph+	2.43	24800000	Mes-Acr-Ph+	2.4	10500000	Mes-Acr-Ph+	1.81	6020000	Mes-Acr-Ph+	1.9	5740	Mes-Acr-Ph+	1.49	511	Mes-Acr-Ph+	1.95	398000
	Mes-Acr-Me+	2.5	30800000	Mes-Acr-Me+	2.47	11300000	Mes-Acr-Me+	1.88	9660000	Mes-Acr-Me+	1.97	5910	Mes-Acr-Me+	1.56	466	Mes-Acr-Me+	2.02	636000
	Acr-Me+	2.61	69700000	Acr-Me+	2.58	13800000	Acr-Me+	1.99	20200000	Acr-Me+	2.08	6470	Acr-Me+	1.67	789	Acr-Me+	2.13	4220000
