# Supplementary material for: Photocatalytic doping of organic semiconductors
Source: Nature. 2024 May 15;630(8015):96–101. doi: 10.1038/s41586-024-07400-5 (PMC11153156; doi:10.1038/s41586-024-07400-5)
Supplement: Supplementary file 6 — Source Data Fig. 4 [file 41586_2024_7400_MOESM6_ESM.xlsx]

## Sheet: Figure 4d
		PC: Mes-Acr-Me+
		BBL+Et3N (no PC, dark)	BBL+Et3N (no PC, light)	BBL+Et3N+PC, dark	BBL+Et3N+PC, light	BBL+P(g42T-T)+PC, light
Axis	x	y	y	y	y	y
Parameter	Wavelength	Δ Absorbance	Δ Absorbance	Δ Absorbance	Δ Absorbance	Δ Absorbance
Unit	nm	arb. Units	arb. Units	arb. Units	arb. Units	arb. Units
	1100	-0.00012	0.00273	-0.00004	0.00183	0.00171
	1099	-0.00019	0.00274	-0.00011	0.00188	0.00160
	1098	-0.00007	0.00271	-0.00012	0.00200	0.00168
	1097	-0.00014	0.00268	-0.00018	0.00208	0.00171
	1096	-0.00008	0.00266	-0.00023	0.00219	0.00169
	1095	-0.00010	0.00261	-0.00019	0.00231	0.00168
	1094	-0.00010	0.00260	-0.00024	0.00238	0.00164
	1093	-0.00002	0.00263	-0.00022	0.00260	0.00173
	1092	0.00000	0.00255	-0.00026	0.00274	0.00173
	1091	-0.00002	0.00259	-0.00019	0.00293	0.00180
	1090	0.00002	0.00256	-0.00019	0.00310	0.00182
	1089	-0.00001	0.00256	-0.00020	0.00321	0.00185
	1088	-0.00001	0.00259	-0.00016	0.00341	0.00200
	1087	0.00008	0.00255	-0.00015	0.00351	0.00193
	1086	0.00008	0.00254	-0.00008	0.00361	0.00197
	1085	0.00006	0.00256	-0.00005	0.00372	0.00205
	1084	0.00003	0.00256	-0.00006	0.00382	0.00206
	1083	0.00014	0.00261	0.00001	0.00393	0.00213
	1082	0.00004	0.00253	0.00000	0.00402	0.00214
	1081	-0.00003	0.00252	0.00010	0.00418	0.00222
	1080	0.00001	0.00264	0.00012	0.00440	0.00228
	1079	0.00000	0.00261	0.00011	0.00457	0.00231
	1078	-0.00008	0.00268	0.00016	0.00482	0.00242
	1077	0.00000	0.00264	0.00012	0.00497	0.00240
	1076	0.00001	0.00268	0.00016	0.00520	0.00246
	1075	0.00003	0.00273	0.00022	0.00543	0.00258
	1074	0.00004	0.00272	0.00023	0.00569	0.00256
	1073	0.00004	0.00279	0.00020	0.00588	0.00260
	1072	0.00011	0.00280	0.00020	0.00602	0.00264
	1071	0.00014	0.00278	0.00015	0.00615	0.00265
	1070	0.00005	0.00276	0.00013	0.00628	0.00266
	1069	0.00012	0.00276	0.00010	0.00645	0.00275
	1068	0.00012	0.00279	0.00012	0.00651	0.00275
	1067	0.00006	0.00278	0.00007	0.00665	0.00275
	1066	0.00015	0.00273	0.00001	0.00670	0.00275
	1065	0.00015	0.00268	-0.00017	0.00682	0.00274
	1064	0.00018	0.00270	-0.00009	0.00699	0.00277
	1063	0.00015	0.00268	-0.00014	0.00719	0.00279
	1062	0.00008	0.00265	-0.00019	0.00736	0.00280
	1061	0.00004	0.00257	-0.00030	0.00750	0.00274
	1060	0.00009	0.00257	-0.00027	0.00776	0.00281
	1059	0.00005	0.00258	-0.00030	0.00796	0.00285
	1058	0.00015	0.00255	-0.00033	0.00818	0.00287
	1057	0.00010	0.00257	-0.00028	0.00841	0.00294
	1056	0.00014	0.00259	-0.00032	0.00857	0.00298
	1055	0.00015	0.00262	-0.00025	0.00878	0.00306
	1054	0.00013	0.00261	-0.00027	0.00890	0.00312
	1053	0.00018	0.00265	-0.00022	0.00907	0.00322
	1052	0.00020	0.00266	-0.00024	0.00927	0.00332
	1051	0.00024	0.00267	-0.00020	0.00943	0.00337
	1050	0.00031	0.00272	-0.00014	0.00962	0.00347
	1049	0.00028	0.00277	-0.00011	0.00990	0.00357
	1048	0.00032	0.00279	-0.00009	0.01020	0.00368
	1047	0.00024	0.00284	-0.00002	0.01053	0.00381
	1046	0.00032	0.00286	-0.00001	0.01088	0.00395
	1045	0.00019	0.00287	-0.00001	0.01125	0.00407
	1044	0.00019	0.00296	0.00007	0.01165	0.00420
	1043	0.00017	0.00300	0.00008	0.01201	0.00433
	1042	0.00020	0.00306	0.00016	0.01243	0.00447
	1041	0.00018	0.00311	0.00021	0.01276	0.00461
	1040	0.00020	0.00314	0.00026	0.01312	0.00477
	1039	0.00014	0.00313	0.00021	0.01342	0.00489
	1038	0.00013	0.00320	0.00023	0.01367	0.00501
	1037	0.00026	0.00325	0.00025	0.01390	0.00515
	1036	0.00031	0.00325	0.00023	0.01410	0.00525
	1035	0.00026	0.00326	0.00023	0.01434	0.00535
	1034	0.00020	0.00324	0.00015	0.01456	0.00543
	1033	0.00031	0.00323	0.00013	0.01487	0.00556
	1032	0.00035	0.00323	0.00010	0.01522	0.00565
	1031	0.00035	0.00330	0.00009	0.01563	0.00579
	1030	0.00042	0.00331	0.00008	0.01604	0.00593
	1029	0.00045	0.00329	0.00000	0.01645	0.00600
	1028	0.00039	0.00330	-0.00004	0.01691	0.00610
	1027	0.00038	0.00328	-0.00007	0.01738	0.00623
	1026	0.00035	0.00332	-0.00009	0.01786	0.00636
	1025	0.00042	0.00334	-0.00011	0.01826	0.00651
	1024	0.00036	0.00336	-0.00014	0.01864	0.00666
	1023	0.00035	0.00338	-0.00014	0.01903	0.00685
	1022	0.00033	0.00341	-0.00012	0.01941	0.00704
	1021	0.00034	0.00351	-0.00012	0.01974	0.00725
	1020	0.00040	0.00358	-0.00009	0.02014	0.00746
	1019	0.00042	0.00365	-0.00007	0.02053	0.00766
	1018	0.00030	0.00370	-0.00004	0.02096	0.00789
	1017	0.00035	0.00378	0.00000	0.02146	0.00815
	1016	0.00041	0.00385	0.00005	0.02200	0.00835
	1015	0.00040	0.00388	0.00008	0.02257	0.00859
	1014	0.00042	0.00396	0.00012	0.02321	0.00886
	1013	0.00046	0.00404	0.00014	0.02388	0.00911
	1012	0.00051	0.00418	0.00023	0.02453	0.00938
	1011	0.00051	0.00423	0.00025	0.02515	0.00963
	1010	0.00044	0.00432	0.00030	0.02572	0.00990
	1009	0.00040	0.00440	0.00033	0.02624	0.01016
	1008	0.00034	0.00452	0.00035	0.02677	0.01045
	1007	0.00040	0.00461	0.00036	0.02723	0.01070
	1006	0.00040	0.00469	0.00034	0.02764	0.01094
	1005	0.00045	0.00477	0.00037	0.02810	0.01120
	1004	0.00043	0.00484	0.00038	0.02859	0.01147
	1003	0.00045	0.00493	0.00037	0.02911	0.01170
	1002	0.00045	0.00497	0.00033	0.02963	0.01196
	1001	0.00050	0.00501	0.00028	0.03022	0.01224
	1000	0.00050	0.00511	0.00030	0.03094	0.01248
	999	0.00050	0.00519	0.00031	0.03166	0.01274
	998	0.00054	0.00521	0.00027	0.03234	0.01297
	997	0.00059	0.00529	0.00026	0.03304	0.01325
	996	0.00056	0.00540	0.00027	0.03371	0.01359
	995	0.00061	0.00543	0.00021	0.03432	0.01387
	994	0.00060	0.00552	0.00023	0.03495	0.01413
	993	0.00060	0.00563	0.00027	0.03546	0.01439
	992	0.00055	0.00570	0.00025	0.03594	0.01466
	991	0.00062	0.00578	0.00023	0.03641	0.01495
	990	0.00055	0.00589	0.00026	0.03698	0.01530
	989	0.00055	0.00597	0.00024	0.03761	0.01568
	988	0.00050	0.00610	0.00030	0.03828	0.01606
	987	0.00044	0.00626	0.00038	0.03898	0.01641
	986	0.00045	0.00638	0.00044	0.03975	0.01675
	985	0.00053	0.00650	0.00047	0.04058	0.01711
	984	0.00055	0.00663	0.00052	0.04147	0.01750
	983	0.00060	0.00676	0.00058	0.04236	0.01793
	982	0.00062	0.00689	0.00063	0.04321	0.01834
	981	0.00067	0.00704	0.00068	0.04405	0.01876
	980	0.00069	0.00720	0.00070	0.04479	0.01913
	979	0.00068	0.00735	0.00075	0.04549	0.01956
	978	0.00076	0.00750	0.00080	0.04618	0.01998
	977	0.00070	0.00764	0.00085	0.04686	0.02030
	976	0.00070	0.00778	0.00088	0.04752	0.02071
	975	0.00075	0.00790	0.00088	0.04816	0.02113
	974	0.00071	0.00802	0.00087	0.04886	0.02147
	973	0.00066	0.00812	0.00088	0.04966	0.02187
	972	0.00066	0.00823	0.00085	0.05048	0.02225
	971	0.00066	0.00838	0.00081	0.05131	0.02263
	970	0.00067	0.00849	0.00081	0.05223	0.02301
	969	0.00065	0.00860	0.00083	0.05319	0.02338
	968	0.00064	0.00871	0.00084	0.05409	0.02378
	967	0.00059	0.00883	0.00082	0.05495	0.02415
	966	0.00065	0.00895	0.00075	0.05568	0.02450
	965	0.00070	0.00907	0.00074	0.05643	0.02490
	964	0.00075	0.00918	0.00079	0.05720	0.02536
	963	0.00074	0.00929	0.00078	0.05792	0.02576
	962	0.00075	0.00943	0.00077	0.05861	0.02610
	961	0.00080	0.00963	0.00079	0.05932	0.02647
	960	0.00076	0.00977	0.00080	0.06010	0.02691
	959	0.00074	0.00986	0.00086	0.06100	0.02742
	958	0.00079	0.01002	0.00091	0.06189	0.02784
	957	0.00075	0.01020	0.00096	0.06275	0.02823
	956	0.00069	0.01036	0.00104	0.06367	0.02868
	955	0.00074	0.01048	0.00108	0.06457	0.02913
	954	0.00074	0.01063	0.00116	0.06548	0.02958
	953	0.00080	0.01082	0.00125	0.06632	0.02997
	952	0.00080	0.01098	0.00132	0.06711	0.03041
	951	0.00079	0.01109	0.00137	0.06784	0.03084
	950	0.00080	0.01122	0.00142	0.06855	0.03128
	949	0.00085	0.01133	0.00149	0.06931	0.03175
	948	0.00085	0.01146	0.00154	0.07004	0.03214
	947	0.00081	0.01163	0.00158	0.07076	0.03249
	946	0.00087	0.01176	0.00164	0.07155	0.03290
	945	0.00086	0.01183	0.00166	0.07238	0.03334
	944	0.00080	0.01193	0.00169	0.07317	0.03370
	943	0.00080	0.01204	0.00177	0.07392	0.03404
	942	0.00079	0.01213	0.00175	0.07467	0.03439
	941	0.00085	0.01224	0.00169	0.07543	0.03476
	940	0.00085	0.01232	0.00169	0.07614	0.03509
	939	0.00081	0.01242	0.00176	0.07678	0.03538
	938	0.00087	0.01252	0.00175	0.07744	0.03570
	937	0.00085	0.01263	0.00168	0.07814	0.03605
	936	0.00084	0.01277	0.00169	0.07888	0.03641
	935	0.00086	0.01288	0.00171	0.07954	0.03678
	934	0.00087	0.01300	0.00176	0.08024	0.03709
	933	0.00096	0.01317	0.00184	0.08108	0.03739
	932	0.00095	0.01328	0.00184	0.08176	0.03771
	931	0.00100	0.01334	0.00180	0.08235	0.03810
	930	0.00101	0.01348	0.00185	0.08303	0.03845
	929	0.00099	0.01363	0.00191	0.08375	0.03871
	928	0.00095	0.01374	0.00194	0.08438	0.03902
	927	0.00101	0.01385	0.00194	0.08500	0.03939
	926	0.00100	0.01393	0.00198	0.08559	0.03975
	925	0.00095	0.01409	0.00208	0.08623	0.04001
	924	0.00096	0.01425	0.00220	0.08695	0.04026
	923	0.00085	0.01431	0.00222	0.08759	0.04058
	922	0.00090	0.01438	0.00222	0.08822	0.04091
	921	0.00089	0.01443	0.00228	0.08890	0.04125
	920	0.00090	0.01453	0.00238	0.08949	0.04153
	919	0.00089	0.01460	0.00244	0.09006	0.04180
	918	0.00093	0.01462	0.00249	0.09059	0.04212
	917	0.00094	0.01470	0.00252	0.09112	0.04234
	916	0.00099	0.01480	0.00253	0.09163	0.04258
	915	0.00099	0.01482	0.00257	0.09214	0.04284
	914	0.00099	0.01489	0.00266	0.09262	0.04307
	913	0.00099	0.01498	0.00270	0.09315	0.04331
	912	0.00099	0.01505	0.00269	0.09371	0.04356
	911	0.00105	0.01510	0.00270	0.09433	0.04385
	910	0.00105	0.01517	0.00277	0.09487	0.04402
	909	0.00109	0.01525	0.00284	0.09546	0.04423
	908	0.00109	0.01532	0.00285	0.09603	0.04451
	907	0.00105	0.01539	0.00287	0.09652	0.04476
	906	0.00104	0.01545	0.00289	0.09703	0.04493
	905	0.00097	0.01551	0.00293	0.09752	0.04513
	904	0.00096	0.01560	0.00297	0.09800	0.04535
	903	0.00100	0.01561	0.00295	0.09840	0.04552
	902	0.00101	0.01565	0.00297	0.09879	0.04563
	901	0.00095	0.01569	0.00300	0.09926	0.04581
	900	0.00101	0.01573	0.00303	0.09972	0.04601
	899	0.00095	0.01579	0.00304	0.10019	0.04622
	898	0.00100	0.01579	0.00305	0.10059	0.04633
	897	0.00104	0.01578	0.00311	0.10094	0.04650
	896	0.00099	0.01583	0.00316	0.10137	0.04660
	895	0.00104	0.01588	0.00318	0.10180	0.04676
	894	0.00104	0.01593	0.00324	0.10221	0.04698
	893	0.00103	0.01596	0.00327	0.10258	0.04717
	892	0.00105	0.01599	0.00332	0.10299	0.04730
	891	0.00105	0.01600	0.00342	0.10335	0.04748
	890	0.00110	0.01606	0.00346	0.10375	0.04756
	889	0.00109	0.01610	0.00349	0.10414	0.04769
	888	0.00104	0.01613	0.00354	0.10452	0.04787
	887	0.00110	0.01618	0.00359	0.10489	0.04800
	886	0.00109	0.01621	0.00362	0.10524	0.04813
	885	0.00114	0.01624	0.00364	0.10552	0.04824
	884	0.00109	0.01624	0.00366	0.10578	0.04833
	883	0.00109	0.01624	0.00367	0.10597	0.04843
	882	0.00104	0.01630	0.00365	0.10629	0.04844
	881	0.00103	0.01633	0.00368	0.10664	0.04851
	880	0.00103	0.01633	0.00366	0.10695	0.04860
	879	0.00109	0.01635	0.00369	0.10726	0.04869
	878	0.00108	0.01639	0.00374	0.10759	0.04882
	877	0.00103	0.01644	0.00377	0.10792	0.04892
	876	0.00099	0.01648	0.00379	0.10820	0.04901
	875	0.00105	0.01645	0.00381	0.10840	0.04913
	874	0.00114	0.01652	0.00382	0.10870	0.04914
	873	0.00108	0.01654	0.00385	0.10904	0.04922
	872	0.00108	0.01659	0.00389	0.10935	0.04931
	871	0.00112	0.01665	0.00394	0.10970	0.04946
	870	0.00107	0.01667	0.00399	0.11004	0.04959
	869	0.00113	0.01672	0.00403	0.11041	0.04973
	868	0.00115	0.01671	0.00405	0.11066	0.04980
	867	0.00114	0.01672	0.00407	0.11096	0.04980
	866	0.00108	0.01676	0.00407	0.11118	0.04988
	865	0.00108	0.01680	0.00413	0.11152	0.05003
	864	0.00104	0.01683	0.00413	0.11183	0.05008
	863	0.00103	0.01682	0.00413	0.11219	0.05010
	862	0.00103	0.01691	0.00418	0.11260	0.05030
	861	0.00103	0.01698	0.00421	0.11299	0.05048
	860	0.00103	0.01704	0.00430	0.11343	0.05069
	859	0.00103	0.01708	0.00442	0.11389	0.05092
	858	0.00103	0.01711	0.00455	0.11435	0.05118
	857	0.00077	0.01726	0.00458	0.11477	0.05130
	856	0.00087	0.01728	0.00456	0.11501	0.05107
	855	0.00083	0.01739	0.00474	0.11570	0.05147
	854	0.00087	0.01741	0.00472	0.11601	0.05151
	853	0.00102	0.01741	0.00480	0.11640	0.05172
	852	0.00087	0.01729	0.00477	0.11669	0.05168
	851	0.00087	0.01741	0.00450	0.11704	0.05190
	850	0.00097	0.01766	0.00481	0.11746	0.05192
	849	0.00088	0.01761	0.00484	0.11791	0.05210
	848	0.00083	0.01761	0.00467	0.11828	0.05202
	847	0.00072	0.01766	0.00473	0.11869	0.05218
	846	0.00072	0.01775	0.00485	0.11924	0.05228
	845	0.00078	0.01788	0.00489	0.11965	0.05261
	844	0.00078	0.01791	0.00490	0.12009	0.05255
	843	0.00077	0.01779	0.00474	0.12041	0.05271
	842	0.00077	0.01803	0.00483	0.12078	0.05294
	841	0.00077	0.01815	0.00498	0.12151	0.05313
	840	0.00077	0.01816	0.00505	0.12188	0.05321
	839	0.00083	0.01817	0.00501	0.12223	0.05325
	838	0.00083	0.01823	0.00501	0.12265	0.05336
	837	0.00103	0.01833	0.00499	0.12312	0.05353
	836	0.00093	0.01845	0.00510	0.12363	0.05367
	835	0.00088	0.01833	0.00498	0.12394	0.05360
	834	0.00093	0.01863	0.00495	0.12448	0.05388
	833	0.00093	0.01869	0.00515	0.12510	0.05408
	832	0.00083	0.01885	0.00509	0.12561	0.05424
	831	0.00073	0.01896	0.00516	0.12612	0.05448
	830	0.00078	0.01898	0.00523	0.12655	0.05453
	829	0.00068	0.01905	0.00519	0.12706	0.05470
	828	0.00068	0.01923	0.00530	0.12749	0.05491
	827	0.00063	0.01925	0.00532	0.12799	0.05501
	826	0.00068	0.01939	0.00536	0.12850	0.05524
	825	0.00073	0.01955	0.00533	0.12900	0.05538
	824	0.00073	0.01961	0.00544	0.12973	0.05563
	823	0.00083	0.01962	0.00553	0.13017	0.05573
	822	0.00083	0.01976	0.00554	0.13083	0.05587
	821	0.00078	0.01985	0.00554	0.13134	0.05606
	820	0.00078	0.01987	0.00543	0.13190	0.05615
	819	0.00068	0.02013	0.00563	0.13250	0.05644
	818	0.00068	0.02030	0.00552	0.13303	0.05666
	817	0.00073	0.02027	0.00546	0.13349	0.05671
	816	0.00063	0.02045	0.00559	0.13413	0.05694
	815	0.00058	0.02056	0.00546	0.13465	0.05705
	814	0.00053	0.02064	0.00547	0.13525	0.05728
	813	0.00053	0.02074	0.00555	0.13605	0.05744
	812	0.00058	0.02102	0.00560	0.13681	0.05779
	811	0.00058	0.02084	0.00559	0.13730	0.05789
	810	0.00069	0.02103	0.00557	0.13770	0.05790
	809	0.00064	0.02131	0.00564	0.13848	0.05823
	808	0.00064	0.02141	0.00562	0.13901	0.05834
	807	0.00064	0.02144	0.00559	0.13949	0.05860
	806	0.00069	0.02164	0.00576	0.14021	0.05888
	805	0.00069	0.02167	0.00573	0.14079	0.05898
	804	0.00054	0.02175	0.00564	0.14142	0.05912
	803	0.00054	0.02202	0.00576	0.14227	0.05941
	802	0.00059	0.02219	0.00591	0.14311	0.05975
	801	0.00049	0.02236	0.00585	0.14355	0.05986
	800	0.00049	0.02227	0.00575	0.14409	0.06001
	799	0.00054	0.02240	0.00590	0.14482	0.06016
	798	0.00044	0.02264	0.00585	0.14537	0.06045
	797	0.00049	0.02276	0.00590	0.14603	0.06055
	796	0.00044	0.02278	0.00574	0.14656	0.06083
	795	0.00044	0.02295	0.00585	0.14733	0.06101
	794	0.00034	0.02307	0.00591	0.14811	0.06118
	793	0.00034	0.02330	0.00587	0.14889	0.06152
	792	0.00034	0.02336	0.00581	0.14947	0.06162
	791	0.00039	0.02355	0.00590	0.15027	0.06181
	790	0.00050	0.02362	0.00587	0.15089	0.06191
	789	0.00045	0.02378	0.00581	0.15148	0.06217
	788	0.00040	0.02399	0.00593	0.15223	0.06245
	787	0.00045	0.02414	0.00578	0.15297	0.06267
	786	0.00040	0.02420	0.00587	0.15374	0.06287
	785	0.00030	0.02430	0.00578	0.15443	0.06304
	784	0.00030	0.02453	0.00590	0.15524	0.06327
	783	0.00030	0.02465	0.00598	0.15604	0.06349
	782	0.00025	0.02479	0.00583	0.15676	0.06367
	781	0.00025	0.02488	0.00580	0.15743	0.06392
	780	0.00021	0.02509	0.00586	0.15824	0.06421
	779	0.00016	0.02525	0.00582	0.15902	0.06439
	778	0.00021	0.02534	0.00579	0.15976	0.06457
	777	0.00021	0.02553	0.00584	0.16062	0.06490
	776	0.00026	0.02563	0.00581	0.16146	0.06499
	775	0.00016	0.02587	0.00580	0.16243	0.06542
	774	0.00016	0.02597	0.00580	0.16327	0.06566
	773	0.00012	0.02611	0.00587	0.16410	0.06589
	772	0.00012	0.02627	0.00582	0.16485	0.06611
	771	0.00007	0.02644	0.00575	0.16565	0.06639
	770	0.00012	0.02659	0.00579	0.16650	0.06666
	769	0.00007	0.02671	0.00580	0.16740	0.06685
	768	0.00008	0.02692	0.00577	0.16824	0.06714
	767	0.00013	0.02703	0.00576	0.16915	0.06743
	766	0.00008	0.02718	0.00563	0.17007	0.06765
	765	0.00003	0.02733	0.00565	0.17101	0.06791
	764	-0.00002	0.02746	0.00557	0.17194	0.06813
	763	-0.00001	0.02768	0.00554	0.17292	0.06839
	762	-0.00001	0.02770	0.00554	0.17364	0.06857
	761	-0.00006	0.02793	0.00542	0.17457	0.06891
	760	-0.00006	0.02810	0.00541	0.17550	0.06920
	759	-0.00005	0.02827	0.00539	0.17638	0.06943
	758	-0.00010	0.02835	0.00530	0.17724	0.06959
	757	-0.00015	0.02848	0.00525	0.17819	0.06987
	756	-0.00009	0.02862	0.00521	0.17910	0.07008
	755	-0.00014	0.02889	0.00523	0.18016	0.07042
	754	-0.00014	0.02898	0.00515	0.18093	0.07067
	753	-0.00018	0.02912	0.00509	0.18183	0.07083
	752	-0.00013	0.02921	0.00498	0.18264	0.07104
	751	-0.00018	0.02936	0.00495	0.18356	0.07127
	750	-0.00017	0.02954	0.00489	0.18447	0.07150
	749	-0.00012	0.02972	0.00487	0.18542	0.07171
	748	-0.00016	0.02979	0.00470	0.18625	0.07190
	747	-0.00026	0.02985	0.00464	0.18713	0.07214
	746	-0.00025	0.02992	0.00457	0.18798	0.07231
	745	-0.00025	0.03005	0.00452	0.18877	0.07252
	744	-0.00024	0.03019	0.00450	0.18963	0.07273
	743	-0.00018	0.03026	0.00440	0.19038	0.07292
	742	-0.00033	0.03042	0.00435	0.19121	0.07310
	741	-0.00027	0.03048	0.00424	0.19201	0.07328
	740	-0.00026	0.03049	0.00411	0.19275	0.07337
	739	-0.00026	0.03059	0.00404	0.19348	0.07343
	738	-0.00025	0.03071	0.00394	0.19421	0.07355
	737	-0.00024	0.03073	0.00377	0.19489	0.07366
	736	-0.00013	0.03085	0.00363	0.19552	0.07381
	735	-0.00027	0.03090	0.00348	0.19619	0.07387
	734	-0.00031	0.03097	0.00338	0.19681	0.07392
	733	-0.00025	0.03096	0.00325	0.19736	0.07393
	732	-0.00024	0.03101	0.00317	0.19791	0.07400
	731	-0.00023	0.03093	0.00302	0.19835	0.07395
	730	-0.00026	0.03092	0.00290	0.19879	0.07398
	729	-0.00025	0.03090	0.00276	0.19914	0.07395
	728	-0.00029	0.03089	0.00265	0.19941	0.07384
	727	-0.00032	0.03082	0.00247	0.19964	0.07376
	726	-0.00031	0.03076	0.00235	0.19982	0.07369
	725	-0.00039	0.03067	0.00221	0.19989	0.07355
	724	-0.00027	0.03067	0.00210	0.20007	0.07344
	723	-0.00031	0.03057	0.00192	0.20006	0.07320
	722	-0.00024	0.03049	0.00177	0.19999	0.07297
	721	-0.00027	0.03041	0.00163	0.19990	0.07279
	720	-0.00020	0.03028	0.00144	0.19970	0.07250
	719	-0.00022	0.03015	0.00128	0.19939	0.07219
	718	-0.00030	0.03008	0.00116	0.19903	0.07188
	717	-0.00028	0.02992	0.00101	0.19861	0.07155
	716	-0.00025	0.02970	0.00083	0.19806	0.07115
	715	-0.00032	0.02948	0.00060	0.19743	0.07066
	714	-0.00030	0.02927	0.00046	0.19672	0.07017
	713	-0.00031	0.02906	0.00029	0.19593	0.06966
	712	-0.00033	0.02879	0.00007	0.19496	0.06917
	711	-0.00030	0.02860	-0.00004	0.19401	0.06866
	710	-0.00037	0.02833	-0.00021	0.19291	0.06803
	709	-0.00038	0.02808	-0.00034	0.19171	0.06742
	708	-0.00035	0.02786	-0.00044	0.19047	0.06680
	707	-0.00036	0.02768	-0.00049	0.18918	0.06617
	706	-0.00047	0.02747	-0.00058	0.18768	0.06551
	705	-0.00043	0.02719	-0.00063	0.18603	0.06480
	704	-0.00043	0.02692	-0.00072	0.18433	0.06399
	703	-0.00054	0.02663	-0.00076	0.18258	0.06319
	702	-0.00054	0.02629	-0.00082	0.18069	0.06241
	701	-0.00054	0.02594	-0.00092	0.17860	0.06154
	700	-0.00069	0.02562	-0.00099	0.17645	0.06062
	699	-0.00064	0.02532	-0.00102	0.17424	0.05973
	698	-0.00064	0.02496	-0.00111	0.17185	0.05875
	697	-0.00068	0.02468	-0.00114	0.16934	0.05772
	696	-0.00073	0.02440	-0.00113	0.16674	0.05671
	695	-0.00066	0.02409	-0.00108	0.16406	0.05566
	694	-0.00080	0.02375	-0.00106	0.16124	0.05460
	693	-0.00084	0.02338	-0.00109	0.15829	0.05347
	692	-0.00093	0.02312	-0.00103	0.15524	0.05231
	691	-0.00101	0.02283	-0.00091	0.15204	0.05109
	690	-0.00110	0.02250	-0.00085	0.14866	0.04987
	689	-0.00113	0.02219	-0.00075	0.14528	0.04868
	688	-0.00111	0.02179	-0.00064	0.14172	0.04739
	687	-0.00119	0.02148	-0.00047	0.13815	0.04615
	686	-0.00121	0.02115	-0.00035	0.13452	0.04490
	685	-0.00124	0.02080	-0.00025	0.13064	0.04348
	684	-0.00131	0.02047	-0.00015	0.12672	0.04206
	683	-0.00144	0.02014	0.00000	0.12273	0.04068
	682	-0.00151	0.01976	0.00014	0.11867	0.03924
	681	-0.00158	0.01946	0.00027	0.11455	0.03779
	680	-0.00160	0.01911	0.00043	0.11037	0.03638
	679	-0.00172	0.01873	0.00058	0.10601	0.03489
	678	-0.00189	0.01836	0.00078	0.10170	0.03340
	677	-0.00176	0.01800	0.00098	0.09738	0.03194
	676	-0.00188	0.01760	0.00116	0.09291	0.03044
	675	-0.00189	0.01724	0.00130	0.08845	0.02889
	674	-0.00196	0.01682	0.00139	0.08394	0.02731
	673	-0.00197	0.01644	0.00150	0.07943	0.02572
	672	-0.00199	0.01610	0.00157	0.07495	0.02419
	671	-0.00206	0.01573	0.00166	0.07048	0.02266
	670	-0.00212	0.01542	0.00178	0.06602	0.02113
	669	-0.00224	0.01504	0.00187	0.06162	0.01961
	668	-0.00231	0.01459	0.00199	0.05729	0.01816
	667	-0.00237	0.01423	0.00216	0.05292	0.01670
	666	-0.00234	0.01383	0.00230	0.04860	0.01519
	665	-0.00241	0.01347	0.00247	0.04443	0.01379
	664	-0.00238	0.01313	0.00259	0.04030	0.01243
	663	-0.00230	0.01277	0.00264	0.03622	0.01108
	662	-0.00232	0.01243	0.00273	0.03220	0.00978
	661	-0.00239	0.01217	0.00283	0.02844	0.00851
	660	-0.00247	0.01189	0.00289	0.02479	0.00728
	659	-0.00259	0.01162	0.00296	0.02124	0.00613
	658	-0.00262	0.01133	0.00297	0.01781	0.00497
	657	-0.00260	0.01101	0.00297	0.01445	0.00380
	656	-0.00242	0.01083	0.00302	0.01133	0.00281
	655	-0.00245	0.01056	0.00306	0.00831	0.00187
	654	-0.00238	0.01020	0.00307	0.00538	0.00095
	653	-0.00241	0.00999	0.00310	0.00267	0.00008
	652	-0.00250	0.00986	0.00314	0.00017	-0.00069
	651	-0.00254	0.00969	0.00313	-0.00226	-0.00143
	650	-0.00252	0.00957	0.00317	-0.00447	-0.00213
	649	-0.00251	0.00942	0.00322	-0.00656	-0.00272
	648	-0.00250	0.00928	0.00329	-0.00855	-0.00326
	647	-0.00245	0.00920	0.00335	-0.01027	-0.00373
	646	-0.00244	0.00906	0.00335	-0.01190	-0.00416
	645	-0.00238	0.00892	0.00336	-0.01341	-0.00455
	644	-0.00238	0.00880	0.00334	-0.01484	-0.00492
	643	-0.00233	0.00870	0.00326	-0.01611	-0.00525
	642	-0.00223	0.00866	0.00324	-0.01717	-0.00549
	641	-0.00213	0.00858	0.00322	-0.01824	-0.00571
	640	-0.00213	0.00846	0.00314	-0.01922	-0.00598
	639	-0.00218	0.00844	0.00308	-0.02004	-0.00619
	638	-0.00218	0.00849	0.00313	-0.02070	-0.00620
	637	-0.00219	0.00846	0.00316	-0.02141	-0.00623
	636	-0.00209	0.00839	0.00323	-0.02214	-0.00632
	635	-0.00205	0.00837	0.00333	-0.02273	-0.00638
	634	-0.00190	0.00839	0.00334	-0.02325	-0.00636
	633	-0.00186	0.00836	0.00330	-0.02373	-0.00636
	632	-0.00182	0.00834	0.00323	-0.02417	-0.00641
	631	-0.00188	0.00837	0.00313	-0.02464	-0.00646
	630	-0.00194	0.00825	0.00302	-0.02521	-0.00655
	629	-0.00190	0.00811	0.00294	-0.02575	-0.00660
	628	-0.00191	0.00814	0.00298	-0.02621	-0.00659
	627	-0.00186	0.00819	0.00305	-0.02672	-0.00669
	626	-0.00182	0.00810	0.00308	-0.02718	-0.00673
	625	-0.00173	0.00803	0.00314	-0.02770	-0.00675
	624	-0.00164	0.00796	0.00307	-0.02835	-0.00686
	623	-0.00160	0.00795	0.00308	-0.02896	-0.00692
	622	-0.00161	0.00789	0.00301	-0.02969	-0.00710
	621	-0.00168	0.00775	0.00287	-0.03034	-0.00731
	620	-0.00174	0.00748	0.00270	-0.03101	-0.00752
	619	-0.00180	0.00735	0.00253	-0.03180	-0.00775
	618	-0.00181	0.00727	0.00246	-0.03260	-0.00791
	617	-0.00172	0.00697	0.00241	-0.03352	-0.00817
	616	-0.00158	0.00685	0.00245	-0.03439	-0.00841
	615	-0.00139	0.00674	0.00255	-0.03533	-0.00863
	614	-0.00150	0.00660	0.00268	-0.03620	-0.00888
	613	-0.00147	0.00643	0.00273	-0.03720	-0.00915
	612	-0.00143	0.00617	0.00255	-0.03832	-0.00949
	611	-0.00144	0.00592	0.00242	-0.03940	-0.00981
	610	-0.00145	0.00562	0.00231	-0.04047	-0.01021
	609	-0.00156	0.00545	0.00225	-0.04158	-0.01056
	608	-0.00153	0.00523	0.00208	-0.04272	-0.01098
	607	-0.00144	0.00492	0.00199	-0.04381	-0.01139
	606	-0.00136	0.00465	0.00198	-0.04504	-0.01181
	605	-0.00123	0.00445	0.00192	-0.04628	-0.01220
	604	-0.00109	0.00411	0.00183	-0.04750	-0.01266
	603	-0.00100	0.00376	0.00193	-0.04860	-0.01306
	602	-0.00112	0.00351	0.00185	-0.04963	-0.01340
	601	-0.00124	0.00320	0.00180	-0.05069	-0.01370
	600	-0.00126	0.00294	0.00171	-0.05186	-0.01413
	599	-0.00123	0.00269	0.00174	-0.05289	-0.01451
	598	-0.00100	0.00229	0.00150	-0.05403	-0.01495
	597	-0.00077	0.00208	0.00139	-0.05507	-0.01533
	596	-0.00064	0.00187	0.00137	-0.05602	-0.01572
	595	-0.00072	0.00168	0.00127	-0.05708	-0.01606
	594	-0.00079	0.00133	0.00119	-0.05799	-0.01636
	593	-0.00081	0.00106	0.00115	-0.05885	-0.01662
	592	-0.00074	0.00075	0.00118	-0.05968	-0.01697
	591	-0.00061	0.00046	0.00117	-0.06046	-0.01729
	590	-0.00054	0.00023	0.00099	-0.06133	-0.01757
	589	-0.00052	0.00003	0.00092	-0.06203	-0.01785
	588	-0.00050	-0.00013	0.00082	-0.06277	-0.01819
	587	-0.00033	-0.00016	0.00076	-0.06342	-0.01835
	586	-0.00031	-0.00031	0.00061	-0.06411	-0.01869
	585	-0.00029	-0.00035	0.00055	-0.06464	-0.01897
	584	-0.00038	-0.00067	0.00039	-0.06526	-0.01904
	583	-0.00051	-0.00073	0.00049	-0.06576	-0.01920
	582	-0.00050	-0.00098	0.00047	-0.06633	-0.01941
	581	-0.00029	-0.00111	0.00063	-0.06665	-0.01945
	580	-0.00002	-0.00121	0.00063	-0.06703	-0.01959
	579	0.00014	-0.00133	0.00059	-0.06749	-0.01974
	578	0.00005	-0.00145	0.00044	-0.06788	-0.01990
	577	-0.00019	-0.00161	0.00010	-0.06830	-0.02013
	576	-0.00028	-0.00162	0.00000	-0.06857	-0.02029
	575	-0.00028	-0.00171	-0.00018	-0.06885	-0.02042
	574	-0.00012	-0.00178	-0.00012	-0.06903	-0.02046
	573	0.00004	-0.00201	-0.00007	-0.06919	-0.02047
	572	0.00009	-0.00188	0.00007	-0.06925	-0.02048
	571	0.00009	-0.00203	0.00000	-0.06937	-0.02057
	570	0.00010	-0.00213	0.00009	-0.06941	-0.02055
	569	0.00000	-0.00220	-0.00001	-0.06947	-0.02049
	568	-0.00005	-0.00234	-0.00015	-0.06957	-0.02068
	567	0.00000	-0.00260	-0.00016	-0.06959	-0.02067
	566	0.00015	-0.00263	-0.00026	-0.06961	-0.02071
	565	0.00030	-0.00272	-0.00022	-0.06958	-0.02059
	564	0.00039	-0.00278	-0.00012	-0.06948	-0.02054
	563	0.00049	-0.00283	0.00000	-0.06938	-0.02049
	562	0.00035	-0.00291	0.00006	-0.06924	-0.02045
	561	0.00053	-0.00305	0.00005	-0.06907	-0.02043
	560	0.00052	-0.00316	0.00005	-0.06889	-0.02041
	559	0.00062	-0.00312	-0.00004	-0.06867	-0.02042
	558	0.00071	-0.00348	-0.00009	-0.06857	-0.02042
	557	0.00090	-0.00362	-0.00009	-0.06844	-0.02035
	556	0.00104	-0.00384	-0.00026	-0.06824	-0.02044
	555	0.00103	-0.00399	-0.00008	-0.06801	-0.02024
	554	0.00087	-0.00419	-0.00022	-0.06794	-0.02040
	553	0.00075	-0.00431	-0.00013	-0.06774	-0.02031
	552	0.00074	-0.00457	-0.00009	-0.06763	-0.02030
	551	0.00088	-0.00470	0.00009	-0.06730	-0.02020
	550	0.00111	-0.00489	0.00000	-0.06706	-0.02025
	549	0.00125	-0.00498	-0.00014	-0.06677	-0.02010
	548	0.00133	-0.00506	-0.00010	-0.06652	-0.02011
	547	0.00132	-0.00525	-0.00010	-0.06623	-0.02004
	546	0.00120	-0.00542	-0.00012	-0.06599	-0.01995
	545	0.00118	-0.00567	0.00001	-0.06581	-0.01992
	544	0.00127	-0.00585	0.00009	-0.06552	-0.02001
	543	0.00140	-0.00581	0.00019	-0.06522	-0.01985
	542	0.00153	-0.00602	0.00022	-0.06481	-0.01988
	541	0.00171	-0.00624	0.00025	-0.06460	-0.01984
	540	0.00174	-0.00628	0.00027	-0.06435	-0.01975
	539	0.00162	-0.00655	0.00005	-0.06432	-0.01990
	538	0.00155	-0.00657	0.00019	-0.06385	-0.01980
	537	0.00143	-0.00663	0.00025	-0.06359	-0.01993
	536	0.00146	-0.00678	0.00024	-0.06332	-0.01983
	535	0.00174	-0.00697	0.00032	-0.06310	-0.01980
	534	0.00191	-0.00717	0.00022	-0.06285	-0.01985
	533	0.00199	-0.00735	0.00021	-0.06264	-0.01992
	532	0.00197	-0.00737	0.00039	-0.06219	-0.01989
	531	0.00184	-0.00747	0.00026	-0.06188	-0.01985
	530	0.00182	-0.00743	0.00040	-0.06148	-0.01979
	529	0.00195	-0.00765	0.00037	-0.06133	-0.01993
	528	0.00202	-0.00738	0.00079	-0.06073	-0.01963
	527	0.00214	-0.00784	0.00062	-0.06064	-0.01977
	526	0.00222	-0.00790	0.00073	-0.06018	-0.01967
	525	0.00214	-0.00783	0.00071	-0.05980	-0.01967
	524	0.00206	-0.00805	0.00085	-0.05931	-0.01967
	523	0.00204	-0.00813	0.00073	-0.05902	-0.01972
	522	0.00211	-0.00802	0.00088	-0.05852	-0.01951
	521	0.00223	-0.00822	0.00086	-0.05806	-0.01964
	520	0.00225	-0.00841	0.00090	-0.05760	-0.01967
	519	0.00217	-0.00840	0.00098	-0.05699	-0.01952
	518	0.00209	-0.00843	0.00088	-0.05652	-0.01957
	517	0.00216	-0.00868	0.00103	-0.05588	-0.01946
	516	0.00213	-0.00870	0.00115	-0.05520	-0.01936
	515	0.00219	-0.00871	0.00113	-0.05467	-0.01928
	514	0.00236	-0.00882	0.00112	-0.05395	-0.01925
	513	0.00243	-0.00887	0.00118	-0.05327	-0.01921
	512	0.00244	-0.00893	0.00123	-0.05242	-0.01910
	511	0.00231	-0.00919	0.00116	-0.05157	-0.01903
	510	0.00227	-0.00930	0.00112	-0.05099	-0.01888
	509	0.00239	-0.00925	0.00132	-0.05014	-0.01874
	508	0.00245	-0.00952	0.00124	-0.04945	-0.01869
	507	0.00246	-0.00944	0.00132	-0.04858	-0.01861
	506	0.00253	-0.00939	0.00147	-0.04754	-0.01846
	505	0.00254	-0.00963	0.00136	-0.04664	-0.01831
	504	0.00260	-0.00991	0.00129	-0.04573	-0.01832
	503	0.00256	-0.01004	0.00127	-0.04478	-0.01818
	502	0.00262	-0.01002	0.00129	-0.04382	-0.01795
	501	0.00273	-0.01013	0.00111	-0.04290	-0.01795
	500	0.00279	-0.01012	0.00126	-0.04189	-0.01779
	499	0.00281	-0.01012	0.00134	-0.04064	-0.01766
	498	0.00276	-0.01019	0.00115	-0.03973	-0.01754
	497	0.00277	-0.01036	0.00119	-0.03867	-0.01729
	496	0.00288	-0.01061	0.00101	-0.03748	-0.01728
	495	0.00294	-0.01073	0.00096	-0.03650	-0.01715
	494	0.00300	-0.01051	0.00110	-0.03528	-0.01690
	493	0.00296	-0.01046	0.00096	-0.03425	-0.01671
	492	0.00292	-0.01059	0.00090	-0.03303	-0.01674
	491	0.00298	-0.01071	0.00088	-0.03187	-0.01646
	490	0.00299	-0.01071	0.00086	-0.03062	-0.01631
	489	0.00310	-0.01083	0.00086	-0.02939	-0.01605
	488	0.00316	-0.01082	0.00076	-0.02814	-0.01587
	487	0.00316	-0.01072	0.00078	-0.02679	-0.01564
	486	0.00312	-0.01053	0.00090	-0.02525	-0.01520
	485	0.00308	-0.01065	0.00087	-0.02403	-0.01499
	484	0.00314	-0.01070	0.00090	-0.02252	-0.01473
	483	0.00320	-0.01085	0.00090	-0.02113	-0.01443
	482	0.00331	-0.01061	0.00118	-0.01946	-0.01376
	481	0.00326	-0.01058	0.00144	-0.01777	-0.01329
	480	0.00322	-0.01064	0.00157	-0.01620	-0.01297
	479	0.00318	-0.01064	0.00153	-0.01473	-0.01275
	478	0.00319	-0.01047	0.00157	-0.01318	-0.01232
	477	0.00335	-0.01052	0.00181	-0.01149	-0.01185
	476	0.00345	-0.01050	0.00177	-0.00985	-0.01155
	475	0.00341	-0.01047	0.00160	-0.00822	-0.01117
	474	0.00332	-0.01030	0.00164	-0.00651	-0.01073
	473	0.00323	-0.01024	0.00187	-0.00474	-0.01035
	472	0.00324	-0.01008	0.00204	-0.00295	-0.00998
	471	0.00344	-0.01010	0.00186	-0.00110	-0.00948
	470	0.00355	-0.00999	0.00166	0.00079	-0.00906
	469	0.00351	-0.00988	0.00183	0.00267	-0.00849
	468	0.00342	-0.00986	0.00210	0.00457	-0.00796
	467	0.00333	-0.00966	0.00201	0.00658	-0.00752
	466	0.00344	-0.00955	0.00188	0.00868	-0.00699
	465	0.00355	-0.00941	0.00201	0.01070	-0.00644
	464	0.00355	-0.00933	0.00227	0.01293	-0.00579
	463	0.00341	-0.00923	0.00220	0.01502	-0.00526
	462	0.00337	-0.00899	0.00204	0.01722	-0.00471
	461	0.00338	-0.00888	0.00203	0.01936	-0.00414
	460	0.00349	-0.00876	0.00211	0.02167	-0.00351
	459	0.00350	-0.00861	0.00220	0.02402	-0.00296
	458	0.00341	-0.00836	0.00219	0.02636	-0.00222
	457	0.00342	-0.00813	0.00219	0.02886	-0.00149
	456	0.00333	-0.00801	0.00213	0.03123	-0.00082
	455	0.00349	-0.00775	0.00228	0.03380	-0.00007
	454	0.00345	-0.00755	0.00212	0.03641	0.00056
	453	0.00336	-0.00731	0.00216	0.03906	0.00142
	452	0.00328	-0.00707	0.00223	0.04164	0.00211
	451	0.00319	-0.00685	0.00224	0.04439	0.00289
	450	0.00325	-0.00658	0.00210	0.04726	0.00374
	449	0.00336	-0.00633	0.00201	0.05012	0.00456
	448	0.00328	-0.00613	0.00222	0.05294	0.00541
	447	0.00309	-0.00580	0.00210	0.05603	0.00635
	446	0.00310	-0.00547	0.00189	0.05908	0.00722
	445	0.00312	-0.00509	0.00211	0.06223	0.00826
	444	0.00303	-0.00481	0.00199	0.06548	0.00919
	443	0.00299	-0.00449	0.00190	0.06885	0.01023
	442	0.00301	-0.00429	0.00214	0.07223	0.01133
	441	0.00288	-0.00389	0.00196	0.07580	0.01244
	440	0.00284	-0.00344	0.00195	0.07942	0.01367
	439	0.00281	-0.00312	0.00215	0.08309	0.01477
	438	0.00282	-0.00278	0.00196	0.08690	0.01604
	437	0.00279	-0.00246	0.00200	0.09071	0.01729
	436	0.00260	-0.00201	0.00208	0.09477	0.01862
	435	0.00257	-0.00165	0.00192	0.09882	0.01990
	434	0.00254	-0.00118	0.00212	0.10293	0.02127
	433	0.00256	-0.00075	0.00196	0.10713	0.02267
	432	0.00252	-0.00037	0.00209	0.11144	0.02406
	431	0.00244	0.00001	0.00196	0.11576	0.02555
	430	0.00241	0.00046	0.00206	0.12013	0.02699
	429	0.00238	0.00083	0.00196	0.12464	0.02844
	428	0.00225	0.00131	0.00199	0.12918	0.02998
	427	0.00222	0.00176	0.00195	0.13385	0.03146
	426	0.00224	0.00223	0.00193	0.13856	0.03307
	425	0.00226	0.00277	0.00203	0.14340	0.03471
	424	0.00213	0.00317	0.00190	0.14808	0.03626
	423	0.00211	0.00356	0.00197	0.15272	0.03773
	422	0.00208	0.00408	0.00191	0.15758	0.03944
	421	0.00206	0.00461	0.00198	0.16251	0.04112
	420	0.00198	0.00507	0.00196	0.16731	0.04268
	419	0.00201	0.00552	0.00192	0.17214	0.04427
	418	0.00199	0.00598	0.00192	0.17704	0.04587
	417	0.00192	0.00653	0.00190	0.18191	0.04758
	416	0.00190	0.00703	0.00184	0.18681	0.04926
	415	0.00188	0.00742	0.00180	0.19164	0.05095
	414	0.00191	0.00793	0.00189	0.19637	0.05255
	413	0.00190	0.00844	0.00183	0.20107	0.05413
	412	0.00193	0.00889	0.00177	0.20565	0.05565
	411	0.00187	0.00942	0.00174	0.21016	0.05727
	410	0.00192	0.00994	0.00167	0.21461	0.05882
	409	0.00196	0.01041	0.00175	0.21893	0.06041
	408	0.00186	0.01092	0.00176	0.22311	0.06192
	407	0.00196	0.01137	0.00163	0.22706	0.06340
	406	0.00202	0.01196	0.00165	0.23089	0.06490
	405	0.00198	0.01238	0.00164	0.23429	0.06622
	404	0.00205	0.01280	0.00165	0.23739	0.06749
	403	0.00212	0.01330	0.00167	0.24017	0.06861
	402	0.00211	0.01372	0.00156	0.24238	0.06959
	401	0.00214	0.01412	0.00154	0.24406	0.07041
	400	0.00219	0.01443	0.00154	0.24515	0.07113
	399	0.00225	0.01474	0.00156	0.24555	0.07159
	398	0.00226	0.01505	0.00149	0.24513	0.07182
	397	0.00234	0.01531	0.00143	0.24369	0.07174
	396	0.00238	0.01536	0.00143	0.24121	0.07124
	395	0.00239	0.01547	0.00146	0.23761	0.07048
	394	0.00245	0.01556	0.00144	0.23270	0.06926
	393	0.00233	0.01544	0.00142	0.22646	0.06759
	392	0.00233	0.01517	0.00149	0.21898	0.06547
	391	0.00224	0.01485	0.00141	0.21010	0.06285
	390	0.00221	0.01446	0.00125	0.19983	0.05974
	389	0.00194	0.01385	0.00120	0.18831	0.05605
	388	0.00183	0.01305	0.00119	0.17571	0.05210
	387	0.00168	0.01215	0.00105	0.16221	0.04766
	386	0.00144	0.01132	0.00103	0.14809	0.04296
	385	0.00119	0.01032	0.00083	0.13386	0.03812
	384	0.00115	0.00915	0.00067	0.11982	0.03358
	383	0.00094	0.00784	0.00043	0.10608	0.02913
	382	0.00073	0.00671	0.00033	0.09321	0.02496
	381	0.00061	0.00579	0.00018	0.08124	0.02110
	380	0.00057	0.00465	0.00002	0.07058	0.01774
	379	0.00045	0.00377	-0.00010	0.06069	0.01444
	378	0.00042	0.00368	0.00000	0.05222	0.01157
	377	0.00028	0.00327	-0.00010	0.04676	0.01018
	376	0.00037	0.00289	-0.00025	0.04268	0.00932
	375	0.00024	0.00293	0.00015	0.04054	0.00953
	374	0.00051	0.00317	0.00021	0.03908	0.00960
	373	0.00076	0.00337	0.00054	0.03844	0.00978
	372	0.00086	0.00302	0.00011	0.03823	0.00982
	371	0.00065	0.00313	0.00039	0.03879	0.01022
	370	0.00089	0.00274	0.00037	0.03913	0.01082
	369	0.00103	0.00245	0.00022	0.03924	0.01120
	368	0.00093	0.00251	0.00025	0.03927	0.01146
	367	0.00139	0.00226	0.00048	0.03863	0.01118
	366	0.00170	0.00210	0.00038	0.03648	0.01070
	365	0.00156	0.00177	0.00002	0.03400	0.00978
	364	0.00168	0.00151	0.00003	0.03112	0.00871
	363	0.00180	0.00103	-0.00060	0.02732	0.00709
	362	0.00168	0.00069	-0.00079	0.02345	0.00548
	361	0.00171	0.00046	-0.00061	0.01916	0.00407
	360	0.00169	0.00018	-0.00085	0.01409	0.00219
	359	0.00156	0.00011	-0.00108	0.00961	0.00013
	358	0.00158	-0.00019	-0.00150	0.00524	-0.00168
	357	0.00149	-0.00030	-0.00173	0.00123	-0.00342
	356	0.00165	-0.00018	-0.00144	-0.00136	-0.00474
	355	0.00149	-0.00063	-0.00151	-0.00418	-0.00563
	354	0.00137	-0.00062	-0.00176	-0.00591	-0.00646
	353	0.00155	0.00014	-0.00158	-0.00580	-0.00668
	352	0.00161	0.00009	-0.00136	-0.00595	-0.00675
	351	0.00156	-0.00094	-0.00178	-0.00561	-0.00700
	350	0.00155	-0.00127	-0.00205	-0.00437	-0.00667
	349	0.00169	-0.00174	-0.00225	-0.00329	-0.00658
	348	0.00202	-0.00221	-0.00217	-0.00186	-0.00633
	347	0.00200	-0.00206	-0.00215	-0.00004	-0.00569
	346	0.00228	-0.00233	-0.00237	0.00164	-0.00564
	345	0.00230	-0.00250	-0.00214	0.00332	-0.00573
	344	0.00211	-0.00213	-0.00203	0.00476	-0.00555
	343	0.00218	-0.00235	-0.00248	0.00578	-0.00544
	342	0.00229	-0.00239	-0.00274	0.00717	-0.00533
	341	0.00260	-0.00236	-0.00251	0.00875	-0.00503
	340	0.00240	-0.00293	-0.00253	0.00982	-0.00489
	339	0.00219	-0.00358	-0.00298	0.01091	-0.00511
	338	0.00239	-0.00357	-0.00272	0.01290	-0.00506
	337	0.00263	-0.00335	-0.00220	0.01506	-0.00441
	336	0.00296	-0.00360	-0.00278	0.01692	-0.00398
	335	0.00298	-0.00400	-0.00294	0.01868	-0.00361
	334	0.00285	-0.00407	-0.00245	0.02123	-0.00284
	333	0.00321	-0.00412	-0.00265	0.02378	-0.00229
	332	0.00347	-0.00425	-0.00266	0.02655	-0.00126
	331	0.00333	-0.00476	-0.00279	0.02911	-0.00055
	330	0.00348	-0.00511	-0.00292	0.03148	-0.00040
	329	0.00352	-0.00558	-0.00304	0.03387	0.00032
	328	0.00397	-0.00588	-0.00301	0.03641	0.00086
	327	0.00396	-0.00588	-0.00315	0.03920	0.00165
	326	0.00364	-0.00623	-0.00367	0.04084	0.00224
	325	0.00383	-0.00640	-0.00348	0.04306	0.00250
	324	0.00341	-0.00644	-0.00331	0.04509	0.00268
	323	0.00385	-0.00683	-0.00363	0.04669	0.00319
	322	0.00398	-0.00696	-0.00402	0.04815	0.00365
	321	0.00395	-0.00712	-0.00428	0.04919	0.00339
	320	0.00433	-0.00744	-0.00445	0.05016	0.00350
	319	0.00470	-0.00776	-0.00460	0.05115	0.00364
	318	0.00497	-0.00808	-0.00506	0.05180	0.00351
	317	0.00515	-0.00841	-0.00580	0.05212	0.00319
	316	0.00531	-0.00874	-0.00655	0.05244	0.00288
	315	0.00517	-0.00905	-0.00730	0.05282	0.00243
	314	0.00512	-0.00938	-0.00793	0.05306	0.00205
	313	0.00487	-0.00982	-0.00863	0.05353	0.00168
	312	0.00481	-0.00996	-0.00927	0.05414	0.00130
	311	0.00494	-0.01020	-0.00975	0.05477	0.00122
	310	0.00476	-0.01032	-0.01063	0.05528	0.00121
	309	0.00473	-0.01025	-0.01101	0.05604	0.00098
	308	0.00519	-0.01026	-0.01133	0.05658	0.00098
	307	0.00474	-0.01035	-0.01210	0.05688	0.00100
	306	0.00428	-0.01019	-0.01273	0.05769	0.00090
	305	0.00466	-0.00973	-0.01320	0.05835	0.00069
	304	0.00366	-0.00962	-0.01387	0.05847	0.00017
	303	0.00316	-0.00942	-0.01468	0.05820	0.00004
	302	0.00343	-0.00950	-0.01548	0.05777	-0.00047
	301	0.00260	-0.00925	-0.01628	0.05750	-0.00126
	300	0.00244	-0.00865	-0.01714	0.05759	-0.00153

## Sheet: Figure 4e
		PC: Mes-Acr-Me+
		BBL+Et3N (no PC, dark)		BBL+Et3N (no PC, light)		BBL+Et3N+PC, dark		BBL+Et3N+PC, light
Axis	x	y	y	y	y	y	y	y	y
Parameter	Light irradiation time	Electrical conductivity	S.D.	Electrical conductivity	S.D.	Electrical conductivity	S.D.	Electrical conductivity	S.D.
Unit	min	S cm-1	S cm-1	S cm-1	S cm-1	S cm-1	S cm-1	S cm-1	S cm-1
	0	4.24e-06	8.2e-07	4.65e-06	9.5e-07	4.59e-06	6.3e-07	4.66e-06	7.8e-07
	0.5	4.68e-06	7.4e-07	7.28e-05	8.1e-06	2.92e-05	2.5e-06	0.00257	0.00022
	1	7.25e-06	9.1e-07	0.000152	1.1e-05	4.26e-05	3.1e-06	0.159	0.012
	1.5	9.76e-06	1.12e-06	0.000477	3.1e-05	7.16e-05	7.6e-06	0.677	0.068
	2	1.27e-05	0.0000010	0.000521	5.5e-05	0.000105	7e-06	1.07	0.07
	2.5	1.41e-05	1.4e-06	0.000768	0.000070	0.000112	1.2e-05	1.20	0.09
	3	1.48e-05	2.3e-06	0.000728	7.4e-05	9.69e-05	6.5e-06	1.31	0.06
	3.5	1.82e-05	1.8e-06	0.000964	7.6e-05	0.000124	9e-06	1.04	0.09
	4	1.38e-05	1.9e-06	0.000660	3.2e-05	0.000153	1.2e-05	1.21	0.06
	4.5	1.59e-05	2.4e-06	0.000821	5.5e-05	0.000166	1.2e-05	0.674	0.041
	5	1.81e-05	1.8e-06	0.000801	3.7e-05	0.000165	8e-06	0.571	0.024
	5.5	1.67e-05	2.5e-06	0.000852	3.2e-05	0.000126	8e-06	0.147	0.018
	6	1.97e-05	2.1e-06	0.000934	6.4e-05	0.000124	6e-06	0.0852	0.0131

## Sheet: Figure 4f
		P(g42T-T) doped BBL (with Mes-Acr-Me+, light)		BBL doped P(g42T-T) (with Mes-Acr-Me+, light)		BBL (without PC, light)		P(g42T-T) (without PC, light)
Axis	x	y	y	y	y	y	y	y	y
Parameter	Light irradiation time	Electrical conductivity	S.D.	Electrical conductivity	S.D.	Electrical conductivity	S.D.	Electrical conductivity	S.D.
Unit	min	S cm-1	S cm-1	S cm-1	S cm-1	S cm-1	S cm-1	S cm-1	S cm-1
	0	4.58e-06	6.7e-07	2.28e-05	7.3e-06	5.91e-06	9.1e-07	0.0000270	5.8e-06
	0.5	0.000715	5.4e-05	35.1	0.7	5.56e-06	7.8e-07	2.87e-05	6.8e-06
	1	0.0171	0.0014	44.7	4.1	6.91e-06	1.02e-06	2.66e-05	6.1e-06
	1.5	0.0491	0.0048	64.7	4.8	7.26e-06	1.12e-06	3.46e-05	5.6e-06
	2	0.0888	0.0096	133	10	6.36e-06	7.7e-07	2.83e-05	6.3e-06
	2.5	0.131	0.011	152	8	5.63e-06	8.9e-07	3.38e-05	5.6e-06
	3	0.139	0.009	192	12	7.05e-06	8.5e-07	3.34e-05	6.6e-06
	3.5	0.151	0.010	208	7	6.03e-06	7.8e-07	2.57e-05	7.1e-06
	4	0.143	0.006	201	16	5.45e-06	9.8e-07	0.0000280	6.5e-06
	4.5	0.128	0.009	176	11	5.95e-06	8.2e-07	3.14e-05	7.3e-06
	5	0.138	0.006	138	9	5.37e-06	7.4e-07	2.69e-05	6.1e-06
	5.5	0.147	0.004	123	14	5.75e-06	8.6e-07	2.46e-05	5.5e-06
	6	0.117	0.004	110	17	6.63e-06	8.5e-07	2.98e-05	6.4e-06
